# Supplementary material for: Poly[μ5-{hydrogen bis­[(E)-cinnamato]}-caesium]
Source: Acta Crystallogr Sect E Struct Rep Online. 2014 Jan 18;70(Pt 2):m43–4. doi: 10.1107/S1600536814000804 (PMC3998254; doi:10.1107/S1600536814000804)
Supplement: Supplementary file 1 [file e-70-00m43-sup1.cif]

##############################################################################
#                                                                            #
# This CIF contains the data in a paper accepted for publication in          #
# Acta Crystallographica Section E. It conforms to the requirements of       #
# Notes for Authors for Acta Crystallographica Section E, and has been       #
# peer reviewed under the auspices of the IUCr Commission on Journals.       #
#                                                                            #
# Full details of the Crystallographic Information File format               #
# are given in the paper "The Crystallographic Information File (CIF):       #
# a New Standard Archive File for Crystallography" by S. R. Hall, F. H.      #
# Allen and I. D. Brown [Acta Cryst. (1991), A47, 655-685].                  #
#                                                                            #
# The current version of the core CIF dictionary is obtainable from          #
# ftp://ftp.iucr.org/pub/cif_core.dic.                                       #
#                                                                            #
# Software is freely available for graphical display of the structure(s)     #
# in this CIF. For information consult the CIF software page                 #
# http://www.iucr.org/resources/cif/software.                                #
#                                                                            #
# This file may be used for bona fide research purposes within the           #
# scientific community so long as proper attribution is given to the journal # 
# article from which it was obtained.                                        #
#                                                                            #
##############################################################################
data_global
_audit_creation_method     ' SHELXL97 (Sheldrick, 2008)'
_journal_date_recd_electronic     2014-01-08
_journal_date_accepted     2014-01-13
_journal_name_full     'Acta Crystallographica, Section E'
_journal_year     2014
_journal_volume     70
_journal_issue      2
_journal_page_first     m43
_journal_page_last     m44
_journal_paper_category     QM
_journal_paper_doi     10.1107/S1600536814000804
_journal_coeditor_code     WM2798
_publ_contact_author_name     'Dr Graham Smith'
_publ_contact_author_address
;
Science and Engineering Faculty
Queensland University of Technology
GPO Box 2434, Brisbane, Queensland 4001,
Australia
;
_publ_contact_author_email     g.smith@qut.edu.au
_publ_contact_author_fax     ' 61 7 3138 1804 '
_publ_contact_author_phone     ' 61 7 3300 2667 '
_publ_section_title
;
Poly[\m~5~-{hydrogen bis[(<i>E</i>)-cinnamato]}-caesium]
;
loop_
    _publ_author_name
    _publ_author_address
    'Graham Smith'
;
Science and Engineering Faculty
Queensland University of Technology
GPO Box 2434, Brisbane, Queensland 4001,
Australia
;
data_I
_audit_creation_method     SHELXL97
_database_code_depnum_ccdc_archive     'CCDC 981265'
_chemical_name_systematic
;
Poly[\m~5~-{hydrogen bis[(<i>E</i>)-cinnamato]}-caesium]
;
_chemical_name_common     'caesium cinnamate cinnamic acid'
_chemical_formula_moiety     'C18 H15 Cs O4'
_chemical_formula_sum     'C18 H15 Cs O4'
_chemical_formula_iupac     '[Cs (C9 H7 O2) (C9 H8 O2)]'
_chemical_formula_weight     428.21
_chemical_melting_point     ?
_symmetry_cell_setting     monoclinic
_symmetry_space_group_name_H-M     'P 2/c'
_symmetry_space_group_name_Hall     '-P 2yc'
loop_
    _symmetry_equiv_pos_as_xyz
    'x, y, z'
    '-x, y, -z+1/2'
    '-x, -y, -z'
    'x, -y, z+1/2'
_cell_length_a     7.8608(6)
_cell_length_b     5.6985(7)
_cell_length_c     38.817(3)
_cell_angle_alpha     90.00
_cell_angle_beta     98.733(6)
_cell_angle_gamma     90.00
_cell_volume     1718.6(3)
_cell_formula_units_Z     4
_cell_measurement_reflns_used     1674
_cell_measurement_theta_min     3.59
_cell_measurement_theta_max     28.16
_cell_measurement_temperature     200.0(10)
_exptl_crystal_description     'plate'
_exptl_crystal_colour     'colourless'
_exptl_crystal_size_max     0.35
_exptl_crystal_size_mid     0.35
_exptl_crystal_size_min     0.06
_exptl_crystal_density_diffrn     1.655
_exptl_crystal_density_meas     ?
_exptl_crystal_density_method     'not measured'
_exptl_crystal_F_000     840
_exptl_absorpt_coefficient_mu     2.171
_exptl_absorpt_correction_type     multi-scan
_exptl_absorpt_process_details     '(<i>CrysAlis PRO</i>; Agilent, 2013)'
_exptl_absorpt_correction_T_min     0.711
_exptl_absorpt_correction_T_max     0.980
_exptl_special_details
;
;
_diffrn_ambient_temperature     200.0(10)
_diffrn_radiation_type     MoK\a
_diffrn_radiation_wavelength     0.71073
_diffrn_radiation_source     'Enhance (Mo) X-ray source'
_diffrn_radiation_monochromator     'graphite'
_diffrn_measurement_device_type     'Oxford Diffraction Gemini-S CCD-detector'
_diffrn_measurement_method     '\w scans'
_diffrn_detector_area_resol_mean     16.077
_diffrn_reflns_number     6675
_diffrn_reflns_av_R_equivalents     0.0457
_diffrn_reflns_av_sigmaI/netI     0.0645
_diffrn_reflns_theta_min     3.19
_diffrn_reflns_theta_max     26.00
_diffrn_reflns_theta_full     26.00
_diffrn_measured_fraction_theta_max     0.998
_diffrn_measured_fraction_theta_full     0.998
_diffrn_reflns_limit_h_min     -9
_diffrn_reflns_limit_h_max     9
_diffrn_reflns_limit_k_min     -7
_diffrn_reflns_limit_k_max     7
_diffrn_reflns_limit_l_min     -11
_diffrn_reflns_limit_l_max     47
_diffrn_standards_number     0
_diffrn_standards_interval_count     .
_diffrn_standards_interval_time     .
_diffrn_standards_decay_%     ?
_refine_special_details
;
Refinement of <i>F</i>^2^ against ALL reflections. The weighted <i>R</i>-factor
<i>wR</i> and goodness of fit <i>S</i> are based on <i>F</i>^2^, conventional
<i>R</i>-factors <i>R</i> are based on <i>F</i>, with <i>F</i> set to zero for
negative <i>F</i>^2^. The threshold expression of <i>F</i>^2^ >
\s(<i>F</i>^2^) is used only for calculating <i>R</i>-factors(gt) <i>etc</i>.
and is not relevant to the choice of reflections for refinement.
<i>R</i>-factors based on <i>F</i>^2^ are statistically about twice as large
as those based on <i>F</i>, and <i>R</i>- factors based on ALL data will be
even larger.
;
_reflns_number_total     3353
_reflns_number_gt     2552
_reflns_threshold_expression     I>2\s(I)
_refine_ls_structure_factor_coef     Fsqd
_refine_ls_matrix_type     full
_refine_ls_R_factor_all     0.0912
_refine_ls_R_factor_gt     0.0708
_refine_ls_wR_factor_gt     0.1352
_refine_ls_wR_factor_ref     0.1435
_refine_ls_goodness_of_fit_ref     1.186
_refine_ls_restrained_S_all     1.186
_refine_ls_number_reflns     3353
_refine_ls_number_parameters     210
_refine_ls_number_restraints     0
_refine_ls_hydrogen_treatment     constr
_refine_ls_weighting_scheme     calc
_refine_ls_weighting_details
          'calc w=1/[\s^2^(Fo^2^)+(0.0200P)^2^+18.34P] where P=(Fo^2^+2Fc^2^)/3'
_atom_sites_solution_hydrogens     geom
_atom_sites_solution_primary     direct
_atom_sites_solution_secondary     difmap
_refine_ls_shift/su_max     0.001
_refine_ls_shift/su_mean     0.000
_refine_diff_density_max     1.261
_refine_diff_density_min     -2.192
_refine_ls_extinction_method     none
_refine_ls_extinction_coef     ?
loop_
    _atom_type_symbol
    _atom_type_description
    _atom_type_scat_dispersion_real
    _atom_type_scat_dispersion_imag
    _atom_type_scat_source
    'C' 'C' 0.0033 0.0016
                         'International Tables Vol C Tables 4.2.6.8 and 6.1.1.4'
    'H' 'H' 0.0000 0.0000
                         'International Tables Vol C Tables 4.2.6.8 and 6.1.1.4'
    'O' 'O' 0.0106 0.0060
                         'International Tables Vol C Tables 4.2.6.8 and 6.1.1.4'
    'Cs' 'Cs' -0.3680 2.1192
                         'International Tables Vol C Tables 4.2.6.8 and 6.1.1.4'
_computing_data_collection     'CrysAlis PRO (Agilent, 2013)'
_computing_cell_refinement     'CrysAlis PRO (Agilent, 2013)'
_computing_data_reduction     'CrysAlis PRO (Agilent, 2013)'
_computing_structure_solution     'SHELXS97 (Sheldrick, 2008)'
_computing_structure_refinement
                      'SHELXL97 (Sheldrick, 2008) within WinGX (Farrugia, 2012)'
_computing_molecular_graphics     'PLATON (Spek, 2009)'
_computing_publication_material     'PLATON (Spek, 2009)'
loop_
    _atom_site_type_symbol
    _atom_site_label
    _atom_site_fract_x
    _atom_site_fract_y
    _atom_site_fract_z
    _atom_site_U_iso_or_equiv
    _atom_site_thermal_displace_type
    _atom_site_calc_flag
    _atom_site_refinement_flags
    _atom_site_occupancy
    _atom_site_disorder_assembly
    _atom_site_disorder_group
    Cs Cs1 0.50000 0.6438(2) 0.25000 0.0261(3) Uani d S 1.000 . .
    Cs Cs2 0.00000 0.6257(2) 0.25000 0.0300(3) Uani d S 1.000 . .
    O O13A 0.2828(13) -0.1322(15) 0.3028(2) 0.037(3) Uani d . 1.000 . .
    O O13B 0.2180(12) 0.3903(14) 0.20079(19) 0.030(3) Uani d . 1.000 . .
    O O14A 0.3036(12) 0.2355(14) 0.28374(18) 0.029(3) Uani d . 1.000 . .
    O O14B 0.2197(13) 0.0396(14) 0.22718(18) 0.033(3) Uani d . 1.000 . .
    C C1A 0.5037(15) 0.4316(19) 0.3905(3) 0.025(3) Uani d . 1.000 . .
    C C1B 0.0000(15) 0.079(2) 0.1031(3) 0.025(3) Uani d . 1.000 . .
    C C2A 0.5963(19) 0.636(2) 0.3964(3) 0.035(4) Uani d . 1.000 . .
    C C2B 0.0132(16) 0.208(2) 0.0728(3) 0.028(3) Uani d . 1.000 . .
    C C3A 0.6620(19) 0.707(2) 0.4301(4) 0.042(5) Uani d . 1.000 . .
    C C3B -0.0664(16) 0.128(3) 0.0403(3) 0.040(4) Uani d . 1.000 . .
    C C4A 0.6346(18) 0.574(3) 0.4585(3) 0.042(5) Uani d . 1.000 . .
    C C4B -0.1524(18) -0.082(2) 0.0373(3) 0.041(4) Uani d . 1.000 . .
    C C5A 0.5426(19) 0.373(3) 0.4529(3) 0.039(4) Uani d . 1.000 . .
    C C5B -0.1628(16) -0.210(2) 0.0668(3) 0.035(4) Uani d . 1.000 . .
    C C6A 0.4764(15) 0.299(2) 0.4191(3) 0.029(4) Uani d . 1.000 . .
    C C6B -0.0870(15) -0.133(2) 0.0997(3) 0.031(4) Uani d . 1.000 . .
    C C11A 0.4356(17) 0.359(2) 0.3541(3) 0.032(4) Uani d . 1.000 . .
    C C11B 0.0831(14) 0.173(2) 0.1369(3) 0.025(3) Uani d . 1.000 . .
    C C12A 0.3722(13) 0.155(2) 0.3444(3) 0.023(3) Uani d . 1.000 . .
    C C12B 0.1178(15) 0.054(2) 0.1672(3) 0.026(3) Uani d . 1.000 . .
    C C13A 0.3148(16) 0.076(2) 0.3078(3) 0.028(4) Uani d . 1.000 . .
    C C13B 0.1901(15) 0.176(2) 0.1998(3) 0.027(4) Uani d . 1.000 . .
    H H2A 0.61560 0.73090 0.37720 0.0410 Uiso c R 1.000 . .
    H H2B 0.07640 0.35110 0.07440 0.0340 Uiso c R 1.000 . .
    H H3A 0.72650 0.84820 0.43360 0.0510 Uiso c R 1.000 . .
    H H3B -0.06090 0.21990 0.02000 0.0480 Uiso c R 1.000 . .
    H H4A 0.67930 0.62310 0.48150 0.0500 Uiso c R 1.000 . .
    H H4B -0.20410 -0.13800 0.01520 0.0490 Uiso c R 1.000 . .
    H H5A 0.52280 0.28000 0.47230 0.0470 Uiso c R 1.000 . .
    H H5B -0.22320 -0.35490 0.06480 0.0410 Uiso c R 1.000 . .
    H H6A 0.41240 0.15700 0.41580 0.0350 Uiso c R 1.000 . .
    H H6B -0.09500 -0.22560 0.11970 0.0370 Uiso c R 1.000 . .
    H H11A 0.43910 0.47280 0.33640 0.0380 Uiso c R 1.000 . .
    H H11B 0.11540 0.33430 0.13740 0.0290 Uiso c R 1.000 . .
    H H12A 0.36110 0.04540 0.36230 0.0280 Uiso c R 1.000 . .
    H H12B 0.09570 -0.10990 0.16760 0.0320 Uiso c R 1.000 . .
    H H14B 0.26080 0.13620 0.25500 0.0500 Uiso d R 1.000 . .
loop_
    _atom_site_aniso_label
    _atom_site_aniso_U_11
    _atom_site_aniso_U_22
    _atom_site_aniso_U_33
    _atom_site_aniso_U_12
    _atom_site_aniso_U_13
    _atom_site_aniso_U_23
    Cs1 0.0221(5) 0.0212(5) 0.0350(5) 0.0000 0.0041(5) 0.0000
    Cs2 0.0232(5) 0.0238(6) 0.0438(6) 0.0000 0.0075(6) 0.0000
    O13A 0.056(5) 0.027(5) 0.028(4) -0.001(6) 0.003(4) -0.006(4)
    O13B 0.047(5) 0.026(4) 0.016(4) -0.004(5) 0.000(4) 0.000(3)
    O14A 0.046(6) 0.033(5) 0.006(3) -0.003(4) -0.006(3) -0.005(3)
    O14B 0.055(5) 0.025(4) 0.013(4) -0.004(5) -0.015(4) -0.005(3)
    C1A 0.022(6) 0.022(6) 0.030(6) 0.003(5) 0.006(5) -0.009(5)
    C1B 0.020(5) 0.034(6) 0.022(5) 0.004(6) 0.005(5) -0.007(5)
    C2A 0.038(7) 0.027(6) 0.039(6) -0.004(7) 0.007(6) 0.003(6)
    C2B 0.027(6) 0.028(6) 0.027(6) 0.007(6) 0.000(5) -0.003(5)
    C3A 0.044(9) 0.021(7) 0.059(9) 0.012(6) -0.002(7) -0.024(6)
    C3B 0.043(8) 0.050(8) 0.027(6) 0.026(8) 0.005(5) 0.000(7)
    C4A 0.031(7) 0.059(10) 0.033(7) 0.006(8) -0.001(6) -0.022(7)
    C4B 0.037(7) 0.053(8) 0.030(7) -0.011(8) -0.003(6) -0.012(6)
    C5A 0.035(7) 0.048(7) 0.035(6) -0.003(8) 0.005(6) 0.012(7)
    C5B 0.029(7) 0.021(6) 0.054(8) -0.005(6) 0.006(6) -0.004(6)
    C6A 0.031(7) 0.027(7) 0.030(6) -0.007(6) 0.005(5) 0.004(5)
    C6B 0.032(7) 0.027(6) 0.032(6) -0.002(6) 0.002(5) -0.002(6)
    C11A 0.035(7) 0.029(6) 0.032(6) -0.002(7) 0.006(6) 0.002(6)
    C11B 0.030(6) 0.021(6) 0.021(5) -0.004(5) -0.001(4) 0.001(5)
    C12A 0.036(6) 0.017(6) 0.016(5) -0.008(5) 0.002(4) -0.008(5)
    C12B 0.038(7) 0.013(5) 0.027(6) -0.009(5) 0.001(5) 0.006(5)
    C13A 0.021(6) 0.036(8) 0.027(6) -0.002(6) 0.003(5) 0.002(5)
    C13B 0.023(6) 0.043(8) 0.015(5) 0.000(6) -0.001(5) -0.010(6)
_geom_special_details
;
Bond distances, angles <i>etc</i>. have been calculated using the rounded
fractional coordinates. All su's are estimated from the variances of the
(full) variance-covariance matrix. The cell e.s.d.'s are taken into account in
the estimation of distances, angles and torsion angles
;
loop_
    _geom_bond_atom_site_label_1
    _geom_bond_atom_site_label_2
    _geom_bond_site_symmetry_1
    _geom_bond_site_symmetry_2
    _geom_bond_distance
    _geom_bond_publ_flag
    Cs1 O13B . . 3.060(8) yes
    Cs1 O14A . . 3.182(8) yes
    Cs1 O13A . 1_565 3.132(9) yes
    Cs1 O14B . 1_565 3.183(9) yes
    Cs1 O13B . 2_655 3.060(8) yes
    Cs1 O14A . 2_655 3.182(8) yes
    Cs1 O13A . 2_665 3.132(9) yes
    Cs1 O14B . 2_665 3.183(9) yes
    Cs2 O13B . . 3.063(8) yes
    Cs2 O14A . . 3.377(9) yes
    Cs2 O13A . 1_565 3.108(9) yes
    Cs2 O14B . 1_565 3.130(9) yes
    Cs2 O13B . 2_555 3.063(8) yes
    Cs2 O14A . 2_555 3.377(9) yes
    Cs2 O13A . 2_565 3.108(9) yes
    Cs2 O14B . 2_565 3.130(9) yes
    O13A C13A . . 1.222(14) no
    O13B C13B . . 1.240(14) no
    O14A C13A . . 1.297(14) no
    O14B C13B . . 1.309(14) no
    O14B H14B . . 1.2100 no
    C1A C11A . . 1.492(16) no
    C1A C2A . . 1.374(17) no
    C1A C6A . . 1.386(16) no
    C1B C11B . . 1.475(16) no
    C1B C6B . . 1.385(16) no
    C1B C2B . . 1.404(16) no
    C2A C3A . . 1.392(19) no
    C2B C3B . . 1.397(17) no
    C3A C4A . . 1.38(2) no
    C3B C4B . . 1.37(2) no
    C4A C5A . . 1.35(2) no
    C4B C5B . . 1.371(16) no
    C5A C6A . . 1.401(17) no
    C5B C6B . . 1.396(16) no
    C11A C12A . . 1.298(16) no
    C11B C12B . . 1.349(16) no
    C12A C13A . . 1.493(16) no
    C12B C13B . . 1.480(16) no
    C2A H2A . . 0.9500 no
    C2B H2B . . 0.9500 no
    C3A H3A . . 0.9500 no
    C3B H3B . . 0.9500 no
    C4A H4A . . 0.9500 no
    C4B H4B . . 0.9500 no
    C5A H5A . . 0.9500 no
    C5B H5B . . 0.9500 no
    C6A H6A . . 0.9500 no
    C6B H6B . . 0.9500 no
    C11A H11A . . 0.9500 no
    C11B H11B . . 0.9500 no
    C12A H12A . . 0.9500 no
    C12B H12B . . 0.9500 no
loop_
    _geom_angle_atom_site_label_1
    _geom_angle_atom_site_label_2
    _geom_angle_atom_site_label_3
    _geom_angle_site_symmetry_1
    _geom_angle_site_symmetry_2
    _geom_angle_site_symmetry_3
    _geom_angle
    _geom_angle_publ_flag
    O13B Cs1 O14A . . . 64.0(2) no
    O13A Cs1 O13B 1_565 . . 100.7(2) no
    O13B Cs1 O14B . . 1_565 75.9(2) no
    O13B Cs1 O13B . . 2_655 123.7(2) no
    O13B Cs1 O14A . . 2_655 75.4(2) no
    O13A Cs1 O13B 2_665 . . 101.5(2) no
    O13B Cs1 O14B . . 2_665 155.98(19) no
    O13A Cs1 O14A 1_565 . . 71.5(2) no
    O14A Cs1 O14B . . 1_565 105.9(2) no
    O13B Cs1 O14A 2_655 . . 75.4(2) no
    O14A Cs1 O14A . . 2_655 86.0(2) no
    O13A Cs1 O14A 2_665 . . 156.1(2) no
    O14A Cs1 O14B . . 2_665 139.65(18) no
    O13A Cs1 O14B 1_565 . 1_565 58.0(2) no
    O13A Cs1 O13B 1_565 . 2_655 101.5(2) no
    O13A Cs1 O14A 1_565 . 2_655 156.1(2) no
    O13A Cs1 O13A 1_565 . 2_665 131.9(2) no
    O13A Cs1 O14B 1_565 . 2_665 87.3(2) no
    O13B Cs1 O14B 2_655 . 1_565 155.98(19) no
    O14A Cs1 O14B 2_655 . 1_565 139.65(18) no
    O13A Cs1 O14B 2_665 . 1_565 87.3(2) no
    O14B Cs1 O14B 1_565 . 2_665 89.8(2) no
    O13B Cs1 O14A 2_655 . 2_655 64.0(2) no
    O13A Cs1 O13B 2_665 . 2_655 100.7(2) no
    O13B Cs1 O14B 2_655 . 2_665 75.9(2) no
    O13A Cs1 O14A 2_665 . 2_655 71.5(2) no
    O14A Cs1 O14B 2_655 . 2_665 105.9(2) no
    O13A Cs1 O14B 2_665 . 2_665 58.0(2) no
    O13B Cs2 O14A . . . 61.58(19) no
    O13A Cs2 O13B 1_565 . . 101.2(2) no
    O13B Cs2 O14B . . 1_565 76.6(2) no
    O13B Cs2 O13B . . 2_555 128.1(2) no
    O13B Cs2 O14A . . 2_555 84.2(2) no
    O13A Cs2 O13B 2_565 . . 101.3(2) no
    O13B Cs2 O14B . . 2_565 153.1(2) no
    O13A Cs2 O14A 1_565 . . 69.2(2) no
    O14A Cs2 O14B . . 1_565 102.6(2) no
    O13B Cs2 O14A 2_555 . . 84.2(2) no
    O14A Cs2 O14A . . 2_555 97.7(2) no
    O13A Cs2 O14A 2_565 . . 160.1(2) no
    O14A Cs2 O14B . . 2_565 140.74(18) no
    O13A Cs2 O14B 1_565 . 1_565 58.8(2) no
    O13A Cs2 O13B 1_565 . 2_555 101.3(2) no
    O13A Cs2 O14A 1_565 . 2_555 160.1(2) no
    O13A Cs2 O13A 1_565 . 2_565 127.3(2) no
    O13A Cs2 O14B 1_565 . 2_565 81.3(2) no
    O13B Cs2 O14B 2_555 . 1_565 153.1(2) no
    O14A Cs2 O14B 2_555 . 1_565 140.74(18) no
    O13A Cs2 O14B 2_565 . 1_565 81.3(2) no
    O14B Cs2 O14B 1_565 . 2_565 82.2(2) no
    O13B Cs2 O14A 2_555 . 2_555 61.58(19) no
    O13A Cs2 O13B 2_565 . 2_555 101.2(2) no
    O13B Cs2 O14B 2_555 . 2_565 76.6(2) no
    O13A Cs2 O14A 2_565 . 2_555 69.2(2) no
    O14A Cs2 O14B 2_555 . 2_565 102.6(2) no
    O13A Cs2 O14B 2_565 . 2_565 58.8(2) no
    Cs1 O13A C13A 1_545 . . 112.3(8) no
    Cs2 O13A C13A 1_545 . . 130.2(8) no
    Cs1 O13A Cs2 1_545 . 1_545 78.11(18) no
    Cs1 O13B Cs2 . . . 79.91(18) no
    Cs1 O13B C13B . . . 126.3(7) no
    Cs2 O13B C13B . . . 109.7(7) no
    Cs1 O14A Cs2 . . . 73.59(16) no
    Cs1 O14A C13A . . . 145.6(8) no
    Cs2 O14A C13A . . . 135.0(8) no
    Cs1 O14B C13B 1_545 . . 132.6(7) no
    Cs2 O14B C13B 1_545 . . 129.8(7) no
    Cs1 O14B Cs2 1_545 . 1_545 77.04(18) no
    Cs1 O14A H14B . . . 93.00 no
    Cs2 O14A H14B . . . 83.00 no
    Cs2 O14B H14B 1_545 . . 100.00 no
    Cs1 O14B H14B 1_545 . . 90.00 no
    C13B O14B H14B . . . 116.00 no
    C6A C1A C11A . . . 122.0(10) no
    C2A C1A C6A . . . 118.1(11) no
    C2A C1A C11A . . . 119.9(10) no
    C2B C1B C6B . . . 118.4(11) no
    C2B C1B C11B . . . 118.4(10) no
    C6B C1B C11B . . . 123.2(10) no
    C1A C2A C3A . . . 121.0(11) no
    C1B C2B C3B . . . 120.4(12) no
    C2A C3A C4A . . . 120.7(12) no
    C2B C3B C4B . . . 120.6(12) no
    C3A C4A C5A . . . 118.7(12) no
    C3B C4B C5B . . . 119.0(11) no
    C4A C5A C6A . . . 121.2(12) no
    C4B C5B C6B . . . 121.7(11) no
    C1A C6A C5A . . . 120.4(11) no
    C1B C6B C5B . . . 119.8(11) no
    C1A C11A C12A . . . 126.2(11) no
    C1B C11B C12B . . . 126.6(11) no
    C11A C12A C13A . . . 126.4(11) no
    C11B C12B C13B . . . 120.7(10) no
    O13A C13A C12A . . . 118.0(10) no
    O13A C13A O14A . . . 125.2(11) no
    O14A C13A C12A . . . 116.9(10) no
    O14B C13B C12B . . . 114.4(10) no
    O13B C13B O14B . . . 123.4(10) no
    O13B C13B C12B . . . 122.2(10) no
    C1A C2A H2A . . . 120.00 no
    C3A C2A H2A . . . 119.00 no
    C1B C2B H2B . . . 120.00 no
    C3B C2B H2B . . . 120.00 no
    C2A C3A H3A . . . 120.00 no
    C4A C3A H3A . . . 120.00 no
    C2B C3B H3B . . . 120.00 no
    C4B C3B H3B . . . 120.00 no
    C3A C4A H4A . . . 121.00 no
    C5A C4A H4A . . . 121.00 no
    C3B C4B H4B . . . 121.00 no
    C5B C4B H4B . . . 120.00 no
    C4A C5A H5A . . . 119.00 no
    C6A C5A H5A . . . 119.00 no
    C4B C5B H5B . . . 119.00 no
    C6B C5B H5B . . . 119.00 no
    C1A C6A H6A . . . 120.00 no
    C5A C6A H6A . . . 120.00 no
    C1B C6B H6B . . . 120.00 no
    C5B C6B H6B . . . 120.00 no
    C1A C11A H11A . . . 117.00 no
    C12A C11A H11A . . . 117.00 no
    C1B C11B H11B . . . 117.00 no
    C12B C11B H11B . . . 117.00 no
    C11A C12A H12A . . . 117.00 no
    C13A C12A H12A . . . 117.00 no
    C11B C12B H12B . . . 120.00 no
    C13B C12B H12B . . . 120.00 no
loop_
    _geom_torsion_atom_site_label_1
    _geom_torsion_atom_site_label_2
    _geom_torsion_atom_site_label_3
    _geom_torsion_atom_site_label_4
    _geom_torsion_site_symmetry_1
    _geom_torsion_site_symmetry_2
    _geom_torsion_site_symmetry_3
    _geom_torsion_site_symmetry_4
    _geom_torsion
    _geom_torsion_publ_flag
    O14A Cs1 O13B Cs2 . . . . 65.6(2) no
    O14A Cs1 O13B C13B . . . . -41.6(9) no
    O13A Cs1 O13B Cs2 1_565 . . . 2.5(2) no
    O13A Cs1 O13B C13B 1_565 . . . -104.7(9) no
    O14B Cs1 O13B Cs2 1_565 . . . -50.38(19) no
    O14B Cs1 O13B C13B 1_565 . . . -157.5(9) no
    O13B Cs1 O13B Cs2 2_655 . . . 114.2(2) no
    O13B Cs1 O13B C13B 2_655 . . . 7.0(10) no
    O14A Cs1 O13B Cs2 2_655 . . . 158.3(2) no
    O14A Cs1 O13B C13B 2_655 . . . 51.2(9) no
    O13A Cs1 O13B Cs2 2_665 . . . -134.6(2) no
    O13A Cs1 O13B C13B 2_665 . . . 118.3(9) no
    O14B Cs1 O13B Cs2 2_665 . . . -105.2(5) no
    O14B Cs1 O13B C13B 2_665 . . . 147.6(9) no
    O13B Cs1 O14A Cs2 . . . . -57.9(2) no
    O13B Cs1 O14A C13A . . . . 151.0(13) no
    O13A Cs1 O14A Cs2 1_565 . . . 54.52(19) no
    O13A Cs1 O14A C13A 1_565 . . . -96.5(12) no
    O14B Cs1 O14A Cs2 1_565 . . . 7.10(18) no
    O14B Cs1 O14A C13A 1_565 . . . -143.9(12) no
    O13B Cs1 O14A Cs2 2_655 . . . 162.23(19) no
    O13B Cs1 O14A C13A 2_655 . . . 11.2(12) no
    O14A Cs1 O14A Cs2 2_655 . . . -133.66(17) no
    O14A Cs1 O14A C13A 2_655 . . . 75.3(12) no
    O13A Cs1 O14A Cs2 2_665 . . . -114.2(5) no
    O13A Cs1 O14A C13A 2_665 . . . 94.7(13) no
    O14B Cs1 O14A Cs2 2_665 . . . 116.3(3) no
    O14B Cs1 O14A C13A 2_665 . . . -34.7(14) no
    O13B Cs1 O13A Cs2 . . 1_565 . -2.5(2) no
    O14A Cs1 O13A Cs2 . . 1_565 . -60.15(19) no
    O13B Cs1 O14B Cs2 . . 1_565 . 49.60(18) no
    O14A Cs1 O14B Cs2 . . 1_565 . -7.55(19) no
    O14A Cs2 O13B Cs1 . . . . -61.2(2) no
    O14A Cs2 O13B C13B . . . . 63.9(7) no
    O13A Cs2 O13B Cs1 1_565 . . . -2.5(2) no
    O13A Cs2 O13B C13B 1_565 . . . 122.6(7) no
    O14B Cs2 O13B Cs1 1_565 . . . 51.35(19) no
    O14B Cs2 O13B C13B 1_565 . . . 176.5(8) no
    O13B Cs2 O13B Cs1 2_555 . . . -116.5(2) no
    O13B Cs2 O13B C13B 2_555 . . . 8.6(8) no
    O14A Cs2 O13B Cs1 2_555 . . . -163.16(19) no
    O14A Cs2 O13B C13B 2_555 . . . -38.1(7) no
    O13A Cs2 O13B Cs1 2_565 . . . 129.5(2) no
    O13A Cs2 O13B C13B 2_565 . . . -105.4(7) no
    O14B Cs2 O13B Cs1 2_565 . . . 90.3(5) no
    O14B Cs2 O13B C13B 2_565 . . . -144.6(7) no
    O13B Cs2 O14A Cs1 . . . . 59.9(2) no
    O13B Cs2 O14A C13A . . . . -142.9(10) no
    O13A Cs2 O14A Cs1 1_565 . . . -56.3(2) no
    O13A Cs2 O14A C13A 1_565 . . . 100.9(10) no
    O14B Cs2 O14A Cs1 1_565 . . . -7.12(18) no
    O14B Cs2 O14A C13A 1_565 . . . 150.1(9) no
    O13B Cs2 O14A Cs1 2_555 . . . -160.72(18) no
    O13B Cs2 O14A C13A 2_555 . . . -3.5(9) no
    O14A Cs2 O14A Cs1 2_555 . . . 139.03(16) no
    O14A Cs2 O14A C13A 2_555 . . . -63.8(10) no
    O14B Cs2 O14A Cs1 2_565 . . . -100.2(3) no
    O14B Cs2 O14A C13A 2_565 . . . 57.0(11) no
    O13B Cs2 O13A Cs1 . . 1_565 . 2.5(2) no
    O14A Cs2 O13A Cs1 . . 1_565 . 56.01(18) no
    O13B Cs2 O14B Cs1 . . 1_565 . -49.32(18) no
    O14A Cs2 O14B Cs1 . . 1_565 . 7.01(18) no
    Cs1 O13A C13A O14A 1_545 . . . 56.2(15) no
    Cs1 O13A C13A C12A 1_545 . . . -123.5(9) no
    Cs2 O13A C13A O14A 1_545 . . . -37.0(18) no
    Cs2 O13A C13A C12A 1_545 . . . 143.3(8) no
    Cs1 O13B C13B O14B . . . . 31.2(16) no
    Cs1 O13B C13B C12B . . . . -149.6(8) no
    Cs2 O13B C13B O14B . . . . -60.7(13) no
    Cs2 O13B C13B C12B . . . . 118.6(10) no
    Cs1 O14A C13A O13A . . . . -125.8(12) no
    Cs1 O14A C13A C12A . . . . 54.0(17) no
    Cs2 O14A C13A O13A . . . . 95.3(14) no
    Cs2 O14A C13A C12A . . . . -85.0(13) no
    Cs1 O14B C13B O13B 1_545 . . . -109.4(12) no
    Cs1 O14B C13B C12B 1_545 . . . 71.3(13) no
    Cs2 O14B C13B O13B 1_545 . . . 138.9(10) no
    Cs2 O14B C13B C12B 1_545 . . . -40.4(14) no
    C6A C1A C2A C3A . . . . 0.5(19) no
    C11A C1A C2A C3A . . . . -179.7(12) no
    C2A C1A C6A C5A . . . . -0.2(18) no
    C11A C1A C6A C5A . . . . 179.9(12) no
    C2A C1A C11A C12A . . . . 167.7(13) no
    C6A C1A C11A C12A . . . . -13(2) no
    C6B C1B C2B C3B . . . . 2.8(18) no
    C11B C1B C2B C3B . . . . -178.7(11) no
    C2B C1B C6B C5B . . . . -1.7(18) no
    C11B C1B C6B C5B . . . . 179.8(11) no
    C2B C1B C11B C12B . . . . -164.0(12) no
    C6B C1B C11B C12B . . . . 14.4(19) no
    C1A C2A C3A C4A . . . . 0(2) no
    C1B C2B C3B C4B . . . . -3(2) no
    C2A C3A C4A C5A . . . . 0(2) no
    C2B C3B C4B C5B . . . . 2(2) no
    C3A C4A C5A C6A . . . . 0(2) no
    C3B C4B C5B C6B . . . . -1(2) no
    C4A C5A C6A C1A . . . . 0(2) no
    C4B C5B C6B C1B . . . . 0.7(19) no
    C1A C11A C12A C13A . . . . -175.6(12) no
    C1B C11B C12B C13B . . . . -175.3(11) no
    C11A C12A C13A O13A . . . . 169.0(13) no
    C11A C12A C13A O14A . . . . -10.7(18) no
    C11B C12B C13B O13B . . . . 1.6(18) no
    C11B C12B C13B O14B . . . . -179.2(11) no
loop_
    _geom_hbond_atom_site_label_D
    _geom_hbond_atom_site_label_H
    _geom_hbond_atom_site_label_A
    _geom_hbond_site_symmetry_A
    _geom_hbond_distance_DH
    _geom_hbond_distance_HA
    _geom_hbond_distance_DA
    _geom_hbond_angle_DHA
    _geom_hbond_publ_flag
    O14B H14B O14A . 1.21 1.25 2.462(10) 180 yes
    C11B H11B O13B . 0.95 2.49 2.830(14) 101 no
_iucr_refine_instructions_details
;
TITL gs13gs37 CSCINN in P2/c
CELL  0.71073   7.8608   5.6985  38.8166   90.000   98.733   90.000
ZERR     4.00   0.0006   0.0007   0.0030    0.000    0.006    0.000
LATT   1
SYMM  - X,   Y, 1/2 - Z
SFAC  C    H    O    CS
UNIT  72   60   16   4
MERG   2
OMIT    -4.00  52.00
FMAP   2
PLAN   10
ACTA
BOND   $H
L.S.  10
TEMP   -73.00
WGHT    0.020000   18.340000
BASF   0.48358
FVAR      10.81174
CS1   4    0.500000    0.643800    0.250000    10.50000    0.02214    0.02122 =
         0.03500    0.00000    0.00412    0.00000
CS2   4    0.000000    0.625677    0.250000    10.50000    0.02322    0.02383 =
         0.04378    0.00000    0.00751    0.00000
O13B  3    0.218001    0.390287    0.200794    11.00000    0.04713    0.02570 =
         0.01627   -0.00016   -0.00017   -0.00396
O14B  3    0.219687    0.039561    0.227181    11.00000    0.05488    0.02501 =
         0.01285   -0.00500   -0.01503   -0.00448
AFIX   3
H14B  2    0.260764    0.136218    0.255035    11.00000   -1.50000
AFIX   0
O13A  3    0.282786   -0.132155    0.302848    11.00000    0.05568    0.02736 =
         0.02764   -0.00633    0.00333   -0.00055
O14A  3    0.303638    0.235498    0.283739    11.00000    0.04644    0.03253 =
         0.00647   -0.00536   -0.00609   -0.00317
C1A   1    0.503728    0.431628    0.390485    11.00000    0.02198    0.02156 =
         0.03019   -0.00881    0.00605    0.00342
C5B   1   -0.162823   -0.209917    0.066803    11.00000    0.02872    0.02057 =
         0.05369   -0.00370    0.00594   -0.00519
AFIX  43
H5B   2   -0.223230   -0.354858    0.064802    11.00000   -1.20000
AFIX   0
C13A  1    0.314776    0.076429    0.307840    11.00000    0.02148    0.03629 =
         0.02688    0.00166    0.00268   -0.00195
C2A   1    0.596291    0.636470    0.396368    11.00000    0.03777    0.02676 =
         0.03855    0.00299    0.00736   -0.00407
AFIX  43
H2A   2    0.615567    0.730935    0.377168    11.00000   -1.20000
AFIX   0
C12B  1    0.117842    0.053858    0.167190    11.00000    0.03830    0.01330 =
         0.02652    0.00593    0.00112   -0.00859
AFIX  43
H12B  2    0.095686   -0.109938    0.167555    11.00000   -1.20000
AFIX   0
C3A   1    0.662020    0.706979    0.430096    11.00000    0.04444    0.02106 =
         0.05854   -0.02444   -0.00166    0.01216
AFIX  43
H3A   2    0.726542    0.848200    0.433619    11.00000   -1.20000
AFIX   0
C11B  1    0.083147    0.173489    0.136901    11.00000    0.02985    0.02062 =
         0.02119    0.00124   -0.00119   -0.00425
AFIX  43
H11B  2    0.115418    0.334252    0.137391    11.00000   -1.20000
AFIX   0
C4B   1   -0.152383   -0.081897    0.037343    11.00000    0.03685    0.05313 =
         0.03047   -0.01202   -0.00274   -0.01147
AFIX  43
H4B   2   -0.204084   -0.137977    0.015160    11.00000   -1.20000
AFIX   0
C4A   1    0.634617    0.574237    0.458496    11.00000    0.03146    0.05888 =
         0.03303   -0.02169   -0.00134    0.00646
AFIX  43
H4A   2    0.679305    0.623058    0.481494    11.00000   -1.20000
AFIX   0
C1B   1   -0.000046    0.078753    0.103106    11.00000    0.02031    0.03409 =
         0.02216   -0.00661    0.00500    0.00431
C11A  1    0.435624    0.358915    0.354110    11.00000    0.03525    0.02900 =
         0.03226    0.00189    0.00603   -0.00166
AFIX  43
H11A  2    0.439056    0.472758    0.336350    11.00000   -1.20000
AFIX   0
C13B  1    0.190140    0.175840    0.199843    11.00000    0.02276    0.04316 =
         0.01519   -0.00967   -0.00114    0.00008
C2B   1    0.013175    0.208413    0.072802    11.00000    0.02736    0.02777 =
         0.02743   -0.00291    0.00013    0.00657
AFIX  43
H2B   2    0.076416    0.351078    0.074442    11.00000   -1.20000
AFIX   0
C12A  1    0.372168    0.155306    0.344379    11.00000    0.03550    0.01742 =
         0.01555   -0.00756    0.00179   -0.00765
AFIX  43
H12A  2    0.361138    0.045428    0.362313    11.00000   -1.20000
AFIX   0
C5A   1    0.542589    0.372614    0.452925    11.00000    0.03464    0.04763 =
         0.03480    0.01193    0.00503   -0.00286
AFIX  43
H5A   2    0.522770    0.280027    0.472278    11.00000   -1.20000
AFIX   0
C6A   1    0.476368    0.298779    0.419134    11.00000    0.03063    0.02740 =
         0.02990    0.00395    0.00526   -0.00740
AFIX  43
H6A   2    0.412376    0.157032    0.415791    11.00000   -1.20000
AFIX   0
C6B   1   -0.086953   -0.132803    0.099688    11.00000    0.03200    0.02731 =
         0.03168   -0.00182    0.00200   -0.00230
AFIX  43
H6B   2   -0.095027   -0.225617    0.119706    11.00000   -1.20000
AFIX   0
C3B   1   -0.066419    0.128175    0.040251    11.00000    0.04300    0.05011 =
         0.02729   -0.00008    0.00473    0.02556
AFIX  43
H3B   2   -0.060858    0.219915    0.020018    11.00000   -1.20000
HKLF 5
REM  gs13gs37 CSCINN in P2/c
REM R1 =  0.0708 for   2552 Fo > 4sig(Fo)  and  0.0912 for all   3353 data
REM    210 parameters refined using      0 restraints
END
WGHT      0.0000     19.1728
REM Highest difference peak  1.261,  deepest hole -2.193,  1-sigma level  0.194
Q1    1   0.4424  0.5018  0.2579  11.00000  0.05    1.26
Q2    1  -0.0711  0.7583  0.2520  11.00000  0.05    1.20
Q3    1   0.5000  0.8272  0.2500  10.50000  0.05    1.12
Q4    1   0.5629  0.6502  0.2680  11.00000  0.05    1.03
Q5    1   0.2486  0.1967  0.2492  11.00000  0.05    0.98
Q6    1   0.0506  0.6161  0.2696  11.00000  0.05    0.95
Q7    1   0.5000  0.2048  0.2500  10.50000  0.05    0.80
Q8    1  -0.1746  0.6632  0.2493  11.00000  0.05    0.78
Q9    1   0.4454  0.0031  0.2424  11.00000  0.05    0.77
Q10   1   0.3337  0.0846  0.2533  11.00000  0.05    0.77
;
