# Supplementary material for: Poly[μ5-{hydrogen bis­[(E)-cinnamato]}-caesium]
Source: Acta Crystallogr Sect E Struct Rep Online. 2014 Jan 18;70(Pt 2):m43–4. doi: 10.1107/S1600536814000804 (PMC3998254; doi:10.1107/S1600536814000804)
Supplement: Supplementary file 2 [file e-70-00m43-Isup2.hkl]

# 
# h,k,l, Fc-squared, Fo-squared, sigma(Fo-squared) and status flag 
# 
data_I
_shelx_title ' gs13gs37 CSCINN in P2/c' 
_shelx_refln_list_code          4 
_shelx_F_calc_maximum      258.91 
_exptl_crystal_F_000       840.00 
_reflns_d_resolution_high  0.8107 
 
loop_ 
 _symmetry_equiv_pos_as_xyz 
 'x, y, z' 
 '-x, y, -z+1/2' 
 '-x, -y, -z' 
 'x, -y, z-1/2' 
 
_cell_length_a     7.8608 
_cell_length_b     5.6985 
_cell_length_c    38.8166 
_cell_angle_alpha  90.000 
_cell_angle_beta   98.733 
_cell_angle_gamma  90.000 
 
_shelx_F_squared_multiplier     1.000 
 
loop_ 
 _refln_index_h 
 _refln_index_k 
 _refln_index_l 
 _refln_F_squared_calc 
 _refln_F_squared_meas 
 _refln_F_squared_sigma 
 _refln_observed_status 
   2   0   0    17125.05    17061.35    247.39 o 
   3   0   0        0.00       -3.50      7.16 o 
   4   0   0    38921.75    38814.08    385.38 o 
   5   0   0       27.17       14.18     12.86 o 
   6   0   0     7126.78     6802.44    172.33 o 
   7   0   0       27.40       33.38     26.28 o 
   8   0   0     6856.44     6189.96    304.13 o 
   9   0   0        4.52       14.73     50.82 o 
   0   1   0     2402.75     2617.76     54.14 o 
   1   1   0     8486.83     9167.40     77.78 o 
   2   1   0    57301.63    62261.23    484.13 o 
   3   1   0      162.61      205.92     28.35 o 
   4   1   0     6508.32     6464.67    238.30 o 
   5   1   0      104.73      161.50     33.01 o 
   6   1   0     8360.76     8104.87    283.59 o 
   7   1   0       27.21       50.34     18.32 o 
   8   1   0     1737.84     1673.49    128.68 o 
   9   1   0        2.16       18.56     29.33 o 
   0   2   0     3236.14     3585.05    121.03 o 
   1   2   0      303.81      318.80     31.38 o 
   2   2   0     9674.31     9830.52    426.42 o 
   3   2   0       14.57       88.09     58.61 o 
   4   2   0      147.28      210.23     63.91 o 
   5   2   0      197.53      222.37     68.13 o 
   6   2   0     2381.93     2270.91    191.79 o 
   7   2   0       12.84       10.04     23.43 o 
   8   2   0      164.90      511.91    144.47 o 
   9   2   0       51.09       24.72     29.48 o 
   0   3   0    10127.27     9968.78    182.80 o 
   1   3   0     1643.79     1627.31     91.43 o 
   2   3   0    10209.29    10490.13    220.84 o 
   3   3   0      542.23      451.68     44.66 o 
   4   3   0     7641.60     7097.47    226.07 o 
   5   3   0        0.97       -3.91     12.99 o 
   6   3   0     4208.67     3820.10    276.77 o 
   7   3   0        3.79       29.10     32.35 o 
   8   3   0     2220.55     1906.44    165.29 o 
   0   4   0    21855.08    22426.74    568.71 o 
   1   4   0        0.06       48.12    130.88 o 
   2   4   0     6410.67     5844.26    198.86 o 
   3   4   0        2.87       11.82     10.77 o 
   4   4   0     7409.76     7317.32    384.32 o 
   5   4   0       22.80       42.61     78.17 o 
   6   4   0     1370.43     1407.77    189.94 o 
   7   4   0        2.57       31.39     66.05 o 
   0   5   0     2495.34     2611.76    228.28 o 
   1   5   0      287.62      193.64     46.47 o 
   2   5   0     2461.38     2740.75    159.09 o 
   3   5   0       38.73      233.61    108.03 o 
   4   5   0     1400.22     2104.49    237.93 o 
   5   5   0      494.98      310.16    101.00 o 
   6   5   0     1574.79     2644.35    287.29 o 
   0   6   0      427.94      406.74    100.72 o 
   1   6   0      294.29      325.33     63.25 o 
   2   6   0     3322.51     3716.18    614.70 o 
   3   6   0      217.23      386.81    107.84 o 
   4   6   0      248.23      285.68    107.07 o 
   0   7   0     2311.47     2492.46    265.39 o 
  -9   1   1       45.53       -5.70     17.05 o 
  -8   1   1     2561.71     2326.98    149.74 o 
  -7   1   1        6.27       85.66     25.12 o 
  -6   1   1     5856.38     6009.68    182.85 o 
  -5   1   1       13.71       43.24     18.76 o 
  -4   1   1     2734.64     2636.49    151.61 o 
  -3   1   1       69.25       60.81     13.28 o 
  -2   1   1    40863.79    44446.53    300.61 o 
  -1   1   1        0.76        4.63      2.76 o 
   0   1   1     2128.71     2385.54     90.13 o 
   1   1   1       34.00       27.76      4.07 o 
   2   1   1    15492.13    16323.71    183.97 o 
   3   1   1       50.26       72.86     29.35 o 
   4   1   1     5541.58     5290.04    217.01 o 
   5   1   1       77.95      120.35     52.75 o 
   6   1   1     5729.11     5585.85    179.33 o 
   7   1   1        0.19       -1.41      6.64 o 
   8   1   1     2551.37     2376.06    152.01 o 
   9   1   1       26.57       14.83     15.28 o 
  -9   2   1        4.71       34.61     28.52 o 
  -8   2   1     4858.18     4162.55    369.45 o 
  -7   2   1        0.42       11.29     33.75 o 
  -6   2   1     5519.80     5360.57    289.74 o 
  -5   2   1      358.55      877.22    114.24 o 
  -4   2   1    15162.00    15587.72    440.09 o 
  -3   2   1      136.06      185.42     29.86 o 
  -2   2   1    11953.73    11733.44    205.14 o 
  -1   2   1       97.74      102.41     11.89 o 
   0   2   1    31871.75    33866.12    222.98 o 
   1   2   1     1500.24     1742.74     74.25 o 
   2   2   1    13614.78    13955.57    192.17 o 
   3   2   1     1231.87     1210.99     55.93 o 
   4   2   1    14075.46    13612.06    417.77 o 
   5   2   1        0.72      335.13     72.49 o 
   6   2   1     5093.88     5041.08    285.11 o 
   7   2   1       20.00       41.29     22.92 o 
   8   2   1     5270.43     4539.53    381.57 o 
   9   2   1        0.91        4.26     22.82 o 
  -8   3   1     1276.26     1578.24    292.36 o 
  -7   3   1      153.12      140.44     51.03 o 
  -6   3   1     2908.60     2772.31    233.75 o 
  -5   3   1       18.24       91.47     38.53 o 
  -4   3   1     2341.10     2356.96     90.00 o 
  -3   3   1      365.20      269.34    122.38 o 
  -2   3   1    10113.90    10504.86    222.31 o 
  -1   3   1      232.40      203.06     37.40 o 
   0   3   1     2680.37     2694.21     82.19 o 
   1   3   1       19.04        7.48     30.31 o 
   2   3   1     8159.87     8304.11    360.04 o 
   3   3   1     1028.38      861.68     58.10 o 
   4   3   1     2801.38     2632.14    170.31 o 
   5   3   1        0.41      247.55     65.23 o 
   6   3   1     3633.37     3375.44    263.51 o 
   7   3   1       77.38      246.70     76.52 o 
   8   3   1      802.68     1007.59    188.08 o 
  -7   4   1      466.79      221.09     76.56 o 
  -6   4   1     2395.15     2241.53    238.92 o 
  -5   4   1      218.21      280.43     86.28 o 
  -4   4   1      447.84      640.21    118.56 o 
  -3   4   1      259.95      205.31     39.10 o 
  -2   4   1     4269.29     3976.17    164.41 o 
  -1   4   1      641.73      683.14    154.57 o 
   0   4   1      604.27      749.22     79.53 o 
   1   4   1      285.34      325.91     79.10 o 
   2   4   1     3274.01     3164.11    146.34 o 
   3   4   1      153.76      170.37     42.56 o 
   4   4   1      348.17      554.61    130.93 o 
   5   4   1       38.67      316.07     84.14 o 
   6   4   1     2391.33     2775.20    265.78 o 
   7   4   1       95.94       88.64     50.70 o 
  -6   5   1     1391.24     1398.30    207.38 o 
  -5   5   1      194.76      130.42     68.12 o 
  -4   5   1     5147.40     4634.84    342.05 o 
  -3   5   1      111.99      703.81    125.85 o 
  -2   5   1     2422.59     2468.81    323.64 o 
  -1   5   1       56.37      109.34     43.36 o 
   0   5   1     8641.27     8198.08    276.89 o 
   1   5   1       56.81      104.91     57.15 o 
   2   5   1     2426.49     2490.74    332.58 o 
   3   5   1        0.82      362.34     95.81 o 
   4   5   1     4253.16     3838.89    315.23 o 
   5   5   1      255.68      228.31     85.68 o 
   6   5   1     1784.50     1910.01    241.14 o 
  -5   6   1        7.71       23.42     25.05 o 
  -4   6   1     1654.69     1732.62    229.19 o 
  -3   6   1       13.15      210.17    100.35 o 
  -2   6   1     3083.38     4265.72   1063.77 o 
  -1   6   1       21.01      125.72     72.54 o 
   0   6   1     1485.50     1266.64    125.42 o 
   1   6   1       45.59      129.50     55.25 o 
   2   6   1     2585.15     2982.44    187.40 o 
   3   6   1        0.74      106.00     61.98 o 
   4   6   1     1893.40     1776.65    230.30 o 
   0   7   1      591.86     1415.19    190.67 o 
  -9   0   2        6.96       51.71     29.63 o 
  -8   0   2     5610.53     5071.14    272.22 o 
  -7   0   2       30.11       56.35     27.20 o 
  -6   0   2     2602.68     2443.26    103.01 o 
  -5   0   2        8.67        6.28      5.81 o 
  -4   0   2    40333.21    39524.92    338.51 o 
  -3   0   2       11.54       15.84     25.04 o 
  -2   0   2      536.94      569.78     41.27 o 
   2   0   2     3497.58     3492.33     91.93 o 
   3   0   2       33.02       34.21     12.56 o 
   4   0   2    28306.63    27351.49    324.35 o 
   5   0   2        6.05       31.26     13.69 o 
   6   0   2     5919.89     5728.76    234.50 o 
   7   0   2       52.21       69.11     22.33 o 
   8   0   2     3663.23     3501.79    402.80 o 
   9   0   2       14.44       39.75     31.62 o 
  -9   1   2        0.04        4.49     31.53 o 
  -8   1   2     1710.56     1636.10    126.39 o 
  -7   1   2       25.32       28.48     19.69 o 
  -6   1   2     4497.23     4659.99    160.90 o 
  -5   1   2      238.80      260.37     20.76 o 
  -4   1   2     4506.20     4201.48    153.20 o 
  -3   1   2       59.27       46.55     11.87 o 
  -2   1   2    40405.08    39544.11   1763.37 o 
  -1   1   2      194.41      201.07     16.93 o 
   0   1   2     5209.22     5736.98    140.81 o 
   1   1   2     6551.33     6560.28    177.08 o 
   2   1   2     9736.83     9989.59    245.29 o 
   3   1   2       20.53       40.02     17.83 o 
   4   1   2     7561.74     7537.28    261.62 o 
   5   1   2       16.66       45.33     35.08 o 
   6   1   2     5961.43     5848.79    236.42 o 
   7   1   2       44.75       72.25     28.80 o 
   8   1   2     2065.20     1982.29    143.10 o 
   9   1   2        0.01       29.39      8.44 o 
  -9   2   2       16.02       40.45     31.07 o 
  -8   2   2       56.41      308.73    120.52 o 
  -7   2   2       43.73      104.30     38.63 o 
  -6   2   2     3183.89     2729.46    214.36 o 
  -5   2   2      193.40      160.64     63.61 o 
  -4   2   2      815.48      896.22    103.80 o 
  -3   2   2        5.65     1020.44    821.82 o 
  -2   2   2    11217.82    11298.66    125.62 o 
  -1   2   2      199.98      108.36     11.59 o 
   0   2   2       15.96       15.91      2.77 o 
   1   2   2     1021.08      991.52     56.61 o 
   2   2   2     9932.27    10440.08    245.81 o 
   3   2   2        0.41       -5.78      7.90 o 
   4   2   2      180.33      200.26     53.31 o 
   5   2   2      179.37      253.65     72.96 o 
   6   2   2     3368.82     3363.73    231.72 o 
   7   2   2        8.54       27.12     27.91 o 
   8   2   2       32.40      314.71    117.18 o 
   9   2   2      135.25       97.23     68.99 o 
  -8   3   2     2024.33     2081.80    345.72 o 
  -7   3   2        0.36       10.64      3.71 o 
  -6   3   2     2134.52     2017.13    198.86 o 
  -5   3   2       41.56      226.15     61.66 o 
  -4   3   2     7145.56     6744.60    165.59 o 
  -3   3   2      248.54      267.82     38.19 o 
  -2   3   2    10331.41    10222.45    221.65 o 
  -1   3   2       99.14       66.51     30.71 o 
   0   3   2    12386.81    12093.70    178.24 o 
   1   3   2     1082.82     1230.31    120.57 o 
   2   3   2     8970.77     9184.17    209.10 o 
   3   3   2      170.05      136.59     22.20 o 
   4   3   2     8615.42     7327.96    412.47 o 
   5   3   2       69.03      549.52    100.66 o 
   6   3   2     3271.26     3019.59    247.60 o 
   7   3   2      147.06      138.31     63.20 o 
   8   3   2     2643.99     2490.17    294.26 o 
  -7   4   2        3.34      -11.16     17.92 o 
  -6   4   2     2478.47     3011.78    276.46 o 
  -5   4   2       52.50      104.96     62.44 o 
  -4   4   2     8406.42     7885.01    396.92 o 
  -3   4   2       41.63      303.36     44.78 o 
  -2   4   2     4501.53     4172.01    169.18 o 
  -1   4   2       32.90       52.32     25.96 o 
   0   4   2    10779.43    10858.02    278.92 o 
   1   4   2        0.05        9.28     21.87 o 
   2   4   2     4833.33     4819.45    182.47 o 
   3   4   2        1.99       49.09     44.46 o 
   4   4   2     6345.08     6195.29    361.70 o 
   5   4   2       23.61       55.62     34.01 o 
   6   4   2     2764.57     2387.91    245.74 o 
   7   4   2        6.40       20.51     53.93 o 
  -6   5   2     1178.30     1550.50    218.61 o 
  -5   5   2       20.83       71.62     59.72 o 
  -4   5   2     1312.29     2772.42    287.16 o 
  -3   5   2       52.73       46.61     66.98 o 
  -2   5   2     2310.64     2421.90    148.96 o 
  -1   5   2      116.67      236.77     71.71 o 
   0   5   2     2260.69     2229.14    145.65 o 
   1   5   2      493.90      418.31     63.23 o 
   2   5   2     1827.80     1767.88    125.65 o 
   3   5   2      126.70       68.84     63.69 o 
   4   5   2     1047.84     1461.12    195.74 o 
   5   5   2      345.57      285.83    112.56 o 
   6   5   2     1086.54     1225.90    201.73 o 
  -5   6   2       75.05      102.69     68.25 o 
  -4   6   2      390.47     1935.96    257.77 o 
  -3   6   2      248.75      349.63    103.75 o 
  -2   6   2     2913.68     3252.72    421.25 o 
  -1   6   2      222.91      296.25     60.48 o 
   0   6   2      567.94      513.39     79.45 o 
   1   6   2      229.37      285.76     60.52 o 
   2   6   2     2760.89     3138.43    295.36 o 
   3   6   2      335.29      329.94     97.99 o 
   4   6   2      269.95     1593.40    237.51 o 
   0   7   2     2181.66     1775.63    161.49 o 
  -9   1   3       10.40       12.26      8.85 o 
  -8   1   3     2607.69     2548.49    155.20 o 
  -7   1   3       20.73       92.02     29.01 o 
  -6   1   3     6921.33     6809.18    194.07 o 
  -5   1   3        0.49        5.70      3.70 o 
  -4   1   3    24696.45    23593.56    758.71 o 
  -3   1   3      239.32      249.83     18.38 o 
  -2   1   3    59345.54    59288.03   2893.49 o 
  -1   1   3       36.95       83.81     11.43 o 
   0   1   3    13681.42    13634.50    223.94 o 
   1   1   3      270.63      277.59     26.96 o 
   2   1   3    23822.05    24921.93    398.27 o 
   3   1   3       20.96        6.00      6.17 o 
   4   1   3    16284.49    16821.72    390.60 o 
   5   1   3      194.89      176.77     52.51 o 
   6   1   3     3792.81     3620.67    144.36 o 
   7   1   3        9.47       27.22     16.94 o 
   8   1   3     3370.30     3060.94    174.83 o 
   9   1   3        8.47       14.99     10.79 o 
  -9   2   3       13.59      -16.78     16.78 o 
  -8   2   3     4243.23     4094.56    381.00 o 
  -7   2   3        0.00       21.17     29.98 o 
  -6   2   3     6826.80     6563.88    321.30 o 
  -5   2   3     1238.32     1082.06    124.38 o 
  -4   2   3    15992.73    15254.98    431.53 o 
  -3   2   3     3222.45     3320.97     71.38 o 
  -2   2   3    10276.87    10137.58    121.65 o 
  -1   2   3      113.55      177.55     19.97 o 
   0   2   3    27703.16    27681.19    221.15 o 
   1   2   3      138.37      170.15     23.50 o 
   2   2   3    15845.30    16559.80    212.89 o 
   3   2   3      542.05      497.59     37.92 o 
   4   2   3    15163.25    15204.06    443.70 o 
   5   2   3       20.57       21.09     24.14 o 
   6   2   3     3750.62     3454.00    233.73 o 
   7   2   3       10.11       60.16     31.17 o 
   8   2   3     3093.08     2613.66    286.17 o 
   9   2   3       64.65       -6.29     23.42 o 
  -8   3   3      926.75     1057.43    128.42 o 
  -7   3   3       48.87       67.34     40.25 o 
  -6   3   3     4474.75     4152.52    288.24 o 
  -5   3   3        2.44       55.64     30.16 o 
  -4   3   3     5363.83     5281.45    149.61 o 
  -3   3   3       95.12      248.55     68.26 o 
  -2   3   3    10111.16    10172.61    221.57 o 
  -1   3   3      519.10      520.94     30.40 o 
   0   3   3     6350.94     6674.87    147.20 o 
   1   3   3      113.13      168.38     33.48 o 
   2   3   3     6660.89     6803.16    180.14 o 
   3   3   3      772.47      700.21     52.01 o 
   4   3   3     3158.77     3328.69    239.47 o 
   5   3   3       13.06      196.38     60.17 o 
   6   3   3     2889.79     2665.02    231.72 o 
   7   3   3      278.73      236.93     74.70 o 
   8   3   3     1186.48     1601.07    373.25 o 
  -7   4   3      127.03      190.04     78.48 o 
  -6   4   3     1997.36     2019.44    225.60 o 
  -5   4   3      182.21      105.21     71.18 o 
  -4   4   3      398.66      685.18    140.38 o 
  -3   4   3      431.74      452.34     55.86 o 
  -2   4   3     6050.52     5888.50    201.32 o 
  -1   4   3      433.80      473.16     59.35 o 
   0   4   3      404.24      472.79     61.01 o 
   1   4   3      148.73       83.10     27.78 o 
   2   4   3     7081.58     7066.67    223.27 o 
   3   4   3      432.41      376.95     49.36 o 
   4   4   3      342.22      473.95    104.61 o 
   5   4   3       41.39       31.73     40.08 o 
   6   4   3     2935.42     3468.46    306.68 o 
   7   4   3        2.09       58.03     55.74 o 
  -6   5   3     1450.22     2038.39    249.43 o 
  -5   5   3       60.29      147.70    106.73 o 
  -4   5   3     5403.66     4856.18    345.79 o 
  -3   5   3      220.14      197.26     42.64 o 
  -2   5   3     2558.49     2662.68    284.91 o 
  -1   5   3       63.60      149.95     64.73 o 
   0   5   3     7539.83     6861.54    250.12 o 
   1   5   3      189.56      212.72     47.18 o 
   2   5   3     1701.19     2013.54    266.50 o 
   3   5   3       14.93      263.45     87.35 o 
   4   5   3     3909.27     3439.46    295.52 o 
   5   5   3      144.17      257.62     86.31 o 
   6   5   3     1440.78     2380.74    268.87 o 
  -5   6   3        0.08      109.85     75.03 o 
  -4   6   3     1734.85     1651.24    226.56 o 
  -3   6   3      141.40      128.74     76.45 o 
  -2   6   3     3501.44     3674.86    402.28 o 
  -1   6   3       80.06      138.90     50.64 o 
   0   6   3     2348.92     2127.74    158.85 o 
   1   6   3       97.86      208.43     59.33 o 
   2   6   3     1979.56     1891.91    228.96 o 
   3   6   3      235.98      176.78     87.83 o 
   4   6   3     2236.18     1825.05    235.26 o 
   0   7   3      175.95     1211.70    232.16 o 
  -9   0   4        1.39        5.34     21.46 o 
  -8   0   4     4963.33     4437.38    254.47 o 
  -7   0   4       14.11       14.57     19.03 o 
  -6   0   4     4587.44     4608.59    144.02 o 
  -5   0   4        1.01        7.00      6.82 o 
  -4   0   4    40836.71    40256.42    391.87 o 
  -3   0   4        9.54       11.60      6.34 o 
  -2   0   4     8862.76     9807.53    152.39 o 
   1   0   4       49.65       89.32     18.58 o 
   2   0   4    31763.75    31883.43    731.49 o 
   3   0   4       13.17       11.90      6.45 o 
   4   0   4    12316.37    11699.64    216.31 o 
   5   0   4       34.48       56.76     25.35 o 
   6   0   4     7198.48     7161.02    179.85 o 
   7   0   4       31.17       27.88     35.03 o 
   8   0   4     2895.91     2731.60    205.70 o 
   9   0   4       17.47       34.87     19.70 o 
  -9   1   4       66.73       21.34     41.92 o 
  -8   1   4     2112.70     2205.07    178.14 o 
  -7   1   4        0.59       19.98     14.75 o 
  -6   1   4     5937.99     5949.34    182.12 o 
  -5   1   4        0.05        1.11      5.89 o 
  -4   1   4     4411.42     4300.25    110.61 o 
  -3   1   4     5146.56     5152.57     78.00 o 
  -2   1   4    16437.87    16765.88    562.50 o 
  -1   1   4     2653.86     2668.70     94.13 o 
   0   1   4    12170.74    11893.57    219.62 o 
   1   1   4      425.90      490.51     25.07 o 
   2   1   4    18462.78    18936.92    344.27 o 
   3   1   4      113.63      152.14     35.67 o 
   4   1   4     8391.77     8356.50    273.45 o 
   5   1   4       41.49       60.11     26.85 o 
   6   1   4     4098.55     3883.67    150.58 o 
   7   1   4       24.67        6.52     10.17 o 
   8   1   4     2666.59     2293.27    153.60 o 
   9   1   4       16.46       52.10     22.66 o 
  -9   2   4       17.61       13.37     20.64 o 
  -8   2   4       63.30      252.07     71.59 o 
  -7   2   4       26.52       99.87     45.41 o 
  -6   2   4     4483.05     4465.90    265.10 o 
  -5   2   4      244.01      414.49    111.84 o 
  -4   2   4      868.00      799.48     32.48 o 
  -3   2   4      139.01      112.63     13.49 o 
  -2   2   4    12778.64    12505.87    242.33 o 
  -1   2   4        1.03        6.78      8.58 o 
   0   2   4       10.82       18.56      7.22 o 
   1   2   4     1122.70     1010.30     93.68 o 
   2   2   4    10128.06    10452.37    247.58 o 
   3   2   4        3.14        3.58      2.46 o 
   4   2   4      875.27      982.94    118.71 o 
   5   2   4      291.78      195.13     56.47 o 
   6   2   4     4404.72     4151.58    261.93 o 
   7   2   4        6.51       41.35     29.10 o 
   8   2   4       79.47      330.31    121.21 o 
   9   2   4       33.89       51.02     33.95 o 
  -8   3   4     2324.20     2619.12    195.13 o 
  -7   3   4       75.02      141.14     58.75 o 
  -6   3   4     3935.61     4090.13    292.56 o 
  -5   3   4      166.70      246.89     61.93 o 
  -4   3   4     7145.38     6544.40    173.29 o 
  -3   3   4       56.85      165.65     36.13 o 
  -2   3   4     8446.83     8188.09    163.17 o 
  -1   3   4        9.80       -2.33      4.12 o 
   0   3   4    14008.61    12938.97    400.77 o 
   1   3   4       48.33      102.10     24.92 o 
   2   3   4     5456.27     5532.06    162.52 o 
   3   3   4      822.09      796.99     42.37 o 
   4   3   4     8956.97     8781.31    387.03 o 
   5   3   4       50.87       50.50     24.62 o 
   6   3   4     2460.24     2301.77    216.40 o 
   7   3   4      350.41      433.50    101.71 o 
   8   3   4     2545.00     2304.75    299.28 o 
  -7   4   4        0.16       73.48     64.36 o 
  -6   4   4     2444.83     3258.29    286.88 o 
  -5   4   4        0.45       88.32     54.33 o 
  -4   4   4     8282.96     7683.69    390.60 o 
  -3   4   4        1.37       66.85     58.57 o 
  -2   4   4     3436.50     3088.40    146.95 o 
  -1   4   4       61.76       33.22      7.80 o 
   0   4   4     7725.52     7451.71    229.17 o 
   1   4   4       52.28       53.96     21.04 o 
   2   4   4     6854.23     6736.02    215.48 o 
   3   4   4       15.58      230.49    149.95 o 
   4   4   4     6790.33     5851.78    350.88 o 
   5   4   4        1.15       22.81     43.12 o 
   6   4   4     3284.70     3615.72    298.40 o 
   7   4   4        1.91       12.56     20.57 o 
  -6   5   4     1083.00      888.35    167.67 o 
  -5   5   4      345.40      458.26    111.43 o 
  -4   5   4     1329.81     4047.13    347.75 o 
  -3   5   4      768.30      636.96     75.83 o 
  -2   5   4     2329.86     2235.47    152.17 o 
  -1   5   4       24.44      285.75     75.31 o 
   0   5   4     1637.07     1995.71    138.60 o 
   1   5   4      661.71      595.29     74.34 o 
   2   5   4     2842.48     2993.55    237.62 o 
   3   5   4        6.91      284.59     88.13 o 
   4   5   4     1047.24     1386.58    190.72 o 
   5   5   4       80.68      103.38     65.78 o 
   6   5   4     1285.97     1211.36    194.73 o 
  -5   6   4      161.38      131.02     72.18 o 
  -4   6   4      402.78      383.81    120.18 o 
  -3   6   4      185.01      314.10    100.44 o 
  -2   6   4     2472.36     3951.44    967.55 o 
  -1   6   4      207.35      313.76     63.84 o 
   0   6   4      242.61      422.12    127.68 o 
   1   6   4      197.51      316.06     66.09 o 
   2   6   4     1908.79     3140.13    301.80 o 
   3   6   4      357.66      258.51     90.30 o 
   4   6   4      865.31     1348.65    214.55 o 
   0   7   4     2159.47     1922.48    163.44 o 
  -9   1   5        2.53      -10.26     10.26 o 
  -8   1   5     2697.63     2682.89    194.79 o 
  -7   1   5       30.92       63.31     22.88 o 
  -6   1   5     6018.55     5894.95    179.98 o 
  -5   1   5       17.21       26.48     14.78 o 
  -4   1   5     2575.65     2362.70     85.37 o 
  -3   1   5      607.78      613.03     29.91 o 
  -2   1   5     9546.84     9792.66    143.34 o 
  -1   1   5       71.84      100.26     19.99 o 
   0   1   5    29484.79    29467.25    355.61 o 
   1   1   5      747.85      760.76     33.13 o 
   2   1   5    12957.83    12704.96    112.70 o 
   3   1   5       42.83       52.18      6.56 o 
   4   1   5     8541.02     8581.74    280.40 o 
   5   1   5       23.74       21.75     23.66 o 
   6   1   5     3801.16     3701.85    146.77 o 
   7   1   5       19.95       24.09     19.44 o 
   8   1   5     2697.02     2541.77    161.00 o 
   9   1   5       22.00        8.15     11.46 o 
  -9   2   5        1.88       23.80     39.21 o 
  -8   2   5     3534.41     3582.57    205.76 o 
  -7   2   5        7.35       26.52     40.67 o 
  -6   2   5     4762.79     4495.50    268.52 o 
  -5   2   5      123.28      453.90     76.92 o 
  -4   2   5    15462.60    14811.08    443.41 o 
  -3   2   5     1455.55     1606.17     49.93 o 
  -2   2   5    10603.42    10747.51    146.23 o 
  -1   2   5       48.43       44.29     12.54 o 
   0   2   5    25352.37    25666.63    323.48 o 
   1   2   5       66.53       72.79     25.03 o 
   2   2   5    11774.95    11962.87    187.08 o 
   3   2   5       19.86       37.35     34.17 o 
   4   2   5    16302.27    15734.26    451.47 o 
   5   2   5        0.08      -19.80     19.91 o 
   6   2   5     3265.49     3222.15    227.51 o 
   7   2   5        6.20       78.58     28.40 o 
   8   2   5     3459.08     2953.19    306.83 o 
  -8   3   5     1357.70     1821.51    466.95 o 
  -7   3   5       58.10      144.25     64.67 o 
  -6   3   5     3885.96     3495.89    268.00 o 
  -5   3   5      130.24      121.01     50.52 o 
  -4   3   5     2314.53     2321.73    107.92 o 
  -3   3   5       23.17      471.86     59.74 o 
  -2   3   5     8925.74     8516.41    194.09 o 
  -1   3   5      985.97      937.24     54.78 o 
   0   3   5     9352.76     9893.93    266.18 o 
   1   3   5      268.31      325.44    115.42 o 
   2   3   5     6301.17     6471.21    177.69 o 
   3   3   5      905.67      676.21     79.42 o 
   4   3   5     5206.82     5280.41    303.40 o 
   5   3   5        9.02       39.80     18.74 o 
   6   3   5     2665.21     2612.03    229.57 o 
   7   3   5      167.60      254.28     73.31 o 
   8   3   5     1213.43     1576.28    410.49 o 
  -7   4   5        3.28       -0.48     27.91 o 
  -6   4   5     2311.89     1938.74    217.34 o 
  -5   4   5      167.55      148.69     65.03 o 
  -4   4   5      449.74      547.53    112.62 o 
  -3   4   5        6.27       33.93     41.54 o 
  -2   4   5     4578.18     4567.81    178.58 o 
  -1   4   5       26.38       15.42      8.22 o 
   0   4   5      415.98      411.52     55.37 o 
   1   4   5      262.36      497.65     90.70 o 
   2   4   5     7772.93     8118.31    236.47 o 
   3   4   5      348.73      426.74    120.73 o 
   4   4   5      305.35      398.07    111.66 o 
   5   4   5      215.57      208.54     71.90 o 
   6   4   5     3074.18     2980.64    270.78 o 
   7   4   5        1.39       -5.04     19.46 o 
  -6   5   5     1121.19     1528.49    215.14 o 
  -5   5   5        4.70       71.79     42.85 o 
  -4   5   5     5066.34     4595.06    334.22 o 
  -3   5   5      111.32      145.35     36.09 o 
  -2   5   5     1868.41     1979.34    136.91 o 
  -1   5   5       34.97      388.15    134.94 o 
   0   5   5     6111.41     5589.71    227.48 o 
   1   5   5      382.72      399.88     62.28 o 
   2   5   5     4235.11     4279.66    444.43 o 
   3   5   5        3.04      129.10    103.26 o 
   4   5   5     3649.01     3622.73    303.40 o 
   5   5   5        9.76        9.26     38.89 o 
   6   5   5     1388.55     1973.19    255.97 o 
  -5   6   5        5.32       22.68     43.02 o 
  -4   6   5     1634.80     1377.57    204.29 o 
  -3   6   5        0.58      156.94     67.82 o 
  -2   6   5     2885.03     3053.52    494.79 o 
  -1   6   5      118.22      163.88     53.07 o 
   0   6   5     3446.01     3022.51    189.09 o 
   1   6   5       49.40      121.53     77.51 o 
   2   6   5     1738.61     1700.57    214.90 o 
   3   6   5       46.87      158.85     95.90 o 
   4   6   5     2746.93     3085.53    312.83 o 
  -9   0   6       35.75        7.42      9.86 o 
  -8   0   6     9918.85     8842.71    352.59 o 
  -7   0   6        1.13       13.37     12.58 o 
  -6   0   6     4493.84     4672.43    145.11 o 
  -5   0   6        0.55       10.19     12.60 o 
  -4   0   6    40044.84    38592.76    382.66 o 
  -3   0   6       12.18       27.19      8.21 o 
  -2   0   6    30769.74    29115.55    509.77 o 
  -1   0   6       56.30       64.08     10.92 o 
   0   0   6    67036.78    59834.10    530.42 o 
   1   0   6        1.33       35.23     11.76 o 
   2   0   6    19939.98    20013.97    363.01 o 
   3   0   6        7.18       11.24      7.37 o 
   4   0   6     8759.25     8180.56    263.62 o 
   5   0   6      141.29      104.26     22.64 o 
   6   0   6    10329.34     9804.33    227.78 o 
   7   0   6       10.21       22.29     13.15 o 
   8   0   6     2727.35     2584.91    201.17 o 
   9   0   6       14.17       -4.33     31.74 o 
  -9   1   6       10.14       11.85      8.21 o 
  -8   1   6     2528.69     2467.58    186.85 o 
  -7   1   6       36.57       37.32     19.65 o 
  -6   1   6     6902.37     6701.78    190.10 o 
  -5   1   6      164.71      274.27     40.65 o 
  -4   1   6     6281.43     6044.23    418.05 o 
  -3   1   6        6.62       13.58      5.30 o 
  -2   1   6    23356.99    24705.77    641.66 o 
  -1   1   6     3125.92     3423.16    123.78 o 
   0   1   6    21102.22    20882.24    314.05 o 
   1   1   6      349.12      369.24     19.88 o 
   2   1   6    12330.79    11821.88    220.53 o 
   3   1   6       66.05       50.33      7.14 o 
   4   1   6     6793.01     6561.96    251.85 o 
   5   1   6      172.31      177.41     24.81 o 
   6   1   6     2876.00     2824.54    129.32 o 
   7   1   6       22.96       32.27     29.24 o 
   8   1   6     1946.57     1904.49    159.15 o 
   9   1   6        6.18       19.03     26.90 o 
  -9   2   6       12.40       23.86     25.08 o 
  -8   2   6       60.65      293.87     58.10 o 
  -7   2   6       17.51       16.69     33.27 o 
  -6   2   6     6432.55     5655.60    301.87 o 
  -5   2   6      178.58      183.95     58.57 o 
  -4   2   6      146.33      185.01     18.43 o 
  -3   2   6      207.31      288.52    127.24 o 
  -2   2   6    14860.42    14718.82    603.90 o 
  -1   2   6       55.23       83.28     19.07 o 
   0   2   6     3153.79     3247.93    157.02 o 
   1   2   6     1166.42     1070.41     95.86 o 
   2   2   6     8447.22     9176.98    214.27 o 
   3   2   6        1.16       11.00     15.95 o 
   4   2   6       10.61      115.17     52.76 o 
   5   2   6      388.88      345.79     71.20 o 
   6   2   6     3007.39     2875.79    215.43 o 
   7   2   6        9.20        5.59     50.50 o 
   8   2   6      177.99      365.99    123.41 o 
  -8   3   6     2840.04     2625.89    195.96 o 
  -7   3   6      254.43      180.20     61.58 o 
  -6   3   6     4536.62     4225.09    287.83 o 
  -5   3   6      273.17      239.70     67.22 o 
  -4   3   6     7558.54     7400.40    196.08 o 
  -3   3   6        0.30      495.87    176.78 o 
  -2   3   6     6790.98     6705.46    151.58 o 
  -1   3   6     2227.09     2137.15     83.34 o 
   0   3   6    15850.86    15527.18    207.38 o 
   1   3   6       65.93       37.83     12.87 o 
   2   3   6     5695.93     5512.64    162.34 o 
   3   3   6       69.94       68.07      9.50 o 
   4   3   6     8098.38     7992.76    368.97 o 
   5   3   6       33.01       51.38     29.69 o 
   6   3   6     1752.46     2084.23    220.59 o 
   7   3   6      113.19       56.84     32.82 o 
   8   3   6     1787.51     1878.60    216.27 o 
  -7   4   6        2.87       33.93     35.89 o 
  -6   4   6     2116.59     3065.45    275.98 o 
  -5   4   6        5.67       16.74     17.49 o 
  -4   4   6     7475.54     6967.93    374.71 o 
  -3   4   6        0.44      111.17     82.03 o 
  -2   4   6     7515.90     7046.97    278.18 o 
  -1   4   6       20.56       21.05     15.63 o 
   0   4   6     7024.44     6885.96    222.87 o 
   1   4   6      114.57      109.15     36.22 o 
   2   4   6     5965.67     5656.21    197.71 o 
   3   4   6        0.06        8.84     16.29 o 
   4   4   6     3640.65     3369.97    267.67 o 
   5   4   6        0.52       -6.41     46.25 o 
   6   4   6     1754.85     2936.21    281.37 o 
   7   4   6       14.77       55.96     46.21 o 
  -6   5   6     1397.65     2309.48    263.28 o 
  -5   5   6       99.71      136.79     72.14 o 
  -4   5   6     1408.26     2632.13    286.64 o 
  -3   5   6      338.92      306.04     54.19 o 
  -2   5   6     1658.47     1659.61    123.60 o 
  -1   5   6       95.42      478.57    209.46 o 
   0   5   6     1369.55     1720.11    166.02 o 
   1   5   6      704.48      597.80     74.53 o 
   2   5   6     2896.70     3365.78    176.66 o 
   3   5   6       50.43      422.72    104.15 o 
   4   5   6      614.03     1205.19    187.40 o 
   5   5   6      237.10      276.04     89.35 o 
   6   5   6     1405.48     1622.53    226.30 o 
  -5   6   6       92.83       38.64     45.16 o 
  -4   6   6      253.65     1465.28    214.87 o 
  -3   6   6      216.51      289.32     96.73 o 
  -2   6   6     1889.89     2040.46    253.53 o 
  -1   6   6      294.05      281.26     59.62 o 
   0   6   6      323.76      532.19    158.15 o 
   1   6   6      110.59      256.40     88.11 o 
   2   6   6     1118.63     1260.49    190.64 o 
   3   6   6      327.00      207.38     78.85 o 
   4   6   6      224.19      512.29    139.95 o 
  -9   1   7        2.93      -14.65     21.61 o 
  -8   1   7     2695.27     2669.41    193.86 o 
  -7   1   7       48.48       71.59     24.36 o 
  -6   1   7     4571.78     4657.71    160.38 o 
  -5   1   7       32.17       60.17     20.77 o 
  -4   1   7     5294.33     5201.49    302.98 o 
  -3   1   7      157.89      209.78     19.86 o 
  -2   1   7    19099.96    19333.22    441.05 o 
  -1   1   7       98.98      130.91     42.86 o 
   0   1   7    26416.20    26891.62    373.30 o 
   1   1   7      303.63      285.63     18.12 o 
   2   1   7    11174.28    10858.79    126.84 o 
   3   1   7        6.25        5.36      3.38 o 
   4   1   7    12749.99    11808.32    180.10 o 
   5   1   7       10.91       20.93      9.33 o 
   6   1   7     2450.84     2527.93    122.63 o 
   7   1   7       65.33       59.32     36.69 o 
   8   1   7     2727.85     2387.42    157.65 o 
   9   1   7        8.85       49.80     15.77 o 
  -9   2   7        0.67        4.09     18.44 o 
  -8   2   7     3557.87     3396.72    166.95 o 
  -7   2   7      229.80      165.86     42.19 o 
  -6   2   7     3399.25     3158.12    229.14 o 
  -5   2   7      970.22     1077.40     93.51 o 
  -4   2   7    14433.14    14191.95    470.11 o 
  -3   2   7        4.49       23.10     10.27 o 
  -2   2   7    10741.71    10553.49    251.08 o 
  -1   2   7       89.03       79.13     19.01 o 
   0   2   7    28528.85    27858.27    467.37 o 
   1   2   7       17.15       -2.86     14.47 o 
   2   2   7     7160.91     7150.42    153.27 o 
   3   2   7      120.36      269.48     69.58 o 
   4   2   7    17354.13    16782.24    470.95 o 
   5   2   7       27.21       45.07     34.93 o 
   6   2   7     4382.48     4037.96    263.74 o 
   7   2   7      233.09      259.05     56.37 o 
   8   2   7     4020.42     3201.10    322.42 o 
  -8   3   7     1284.20     1900.27    555.06 o 
  -7   3   7       39.41       39.97     25.19 o 
  -6   3   7     2044.46     1932.94    199.35 o 
  -5   3   7      123.42       93.03     36.92 o 
  -4   3   7     2760.25     2803.22    115.58 o 
  -3   3   7        3.82       23.23     35.97 o 
  -2   3   7     5277.18     4915.25    154.37 o 
  -1   3   7     1470.39     1326.05     78.28 o 
   0   3   7     5158.07     4870.74    137.77 o 
   1   3   7      114.77      222.88    131.54 o 
   2   3   7     7634.75     7497.26    241.79 o 
   3   3   7      416.33      360.55     28.91 o 
   4   3   7     3050.55     3115.25    230.49 o 
   5   3   7       49.65      233.59     65.07 o 
   6   3   7     2269.25     2195.19    218.69 o 
   7   3   7       15.95       17.82     28.52 o 
   8   3   7     1054.72     1123.47    130.69 o 
  -7   4   7      314.32      337.42     97.46 o 
  -6   4   7     2333.11     1944.36    220.17 o 
  -5   4   7      303.98      311.97     81.30 o 
  -4   4   7      344.26      448.34     97.15 o 
  -3   4   7      278.40      265.61     52.56 o 
  -2   4   7     6481.40     6081.69    163.74 o 
  -1   4   7     1265.83     1039.24     48.44 o 
   0   4   7      734.57      662.23     55.48 o 
   1   4   7      406.64      524.16     63.39 o 
   2   4   7     8016.82     8050.89    289.21 o 
   3   4   7      169.80      151.26     47.16 o 
   4   4   7      253.03      297.04     88.04 o 
   5   4   7     1069.03      901.54    146.83 o 
   6   4   7     2393.68     2189.14    239.26 o 
   7   4   7       19.64       56.15     53.34 o 
  -6   5   7     1222.85     1121.56    184.17 o 
  -5   5   7        0.56      411.43    110.91 o 
  -4   5   7     4285.06     3872.99    305.88 o 
  -3   5   7      121.85      134.68     37.97 o 
  -2   5   7     2954.80     3012.19    367.64 o 
  -1   5   7       13.10      543.45    151.24 o 
   0   5   7     8555.05     8116.83    274.69 o 
   1   5   7      515.31      410.42     60.88 o 
   2   5   7     5287.34     5220.20    316.96 o 
   3   5   7      124.28      102.98     76.04 o 
   4   5   7     3318.32     3179.49    288.56 o 
   5   5   7        7.31       -9.10     22.04 o 
   6   5   7     1765.01     1751.21    234.25 o 
  -5   6   7       14.40       75.53     46.92 o 
  -4   6   7     1869.35     1831.30    229.15 o 
  -3   6   7        0.11      250.82    105.16 o 
  -2   6   7     1999.18     2842.12    306.23 o 
  -1   6   7        2.28       39.61     42.65 o 
   0   6   7     4597.74     4154.55    220.67 o 
   1   6   7       88.82      218.99     71.43 o 
   2   6   7     1692.64     2169.62    254.44 o 
   3   6   7        4.71       65.87     49.60 o 
   4   6   7     3498.22     3206.25    317.25 o 
  -9   0   8        2.44       21.85     13.16 o 
  -8   0   8     4986.85     5000.40    262.94 o 
  -7   0   8       17.08        5.49     13.11 o 
  -6   0   8      974.59      996.00     77.36 o 
  -5   0   8        1.00        6.67     11.60 o 
  -4   0   8    28646.02    28302.46    778.38 o 
  -3   0   8        1.50       20.63     12.03 o 
  -2   0   8    28017.87    27750.23    345.39 o 
  -1   0   8      240.14      282.61     25.98 o 
   0   0   8     6026.41     6379.36    196.98 o 
   1   0   8      117.87      146.90     27.44 o 
   2   0   8    28499.62    29053.46    524.98 o 
   3   0   8      165.33      160.20     19.09 o 
   4   0   8     6189.63     6386.69    172.82 o 
   5   0   8        4.06       36.62     22.03 o 
   6   0   8     5650.67     5683.08    202.00 o 
   7   0   8       38.93       13.25     22.45 o 
   8   0   8     4824.96     4269.51    260.71 o 
   9   0   8        5.55       -7.39     23.47 o 
  -9   1   8        8.05      -11.15     25.74 o 
  -8   1   8     2091.75     1953.27    167.01 o 
  -7   1   8      237.20      264.57     40.50 o 
  -6   1   8     5985.33     5959.59    151.14 o 
  -5   1   8      274.74      262.24     39.49 o 
  -4   1   8     7407.67     7312.46    226.35 o 
  -3   1   8        1.19       18.31     10.09 o 
  -2   1   8    12858.88    13206.18    278.44 o 
  -1   1   8       22.74       38.88     18.91 o 
   0   1   8    18298.40    19081.08    295.61 o 
   1   1   8       78.26       97.94     11.64 o 
   2   1   8     9106.82     8861.58    116.49 o 
   3   1   8      173.60      157.35     15.47 o 
   4   1   8     7185.92     6720.47    102.88 o 
   5   1   8       23.26       24.38      8.26 o 
   6   1   8     3716.57     3632.99    148.43 o 
   7   1   8       18.24       -8.20     30.36 o 
   8   1   8     1574.66     1541.96    127.45 o 
   9   1   8       80.45       87.09     30.73 o 
  -9   2   8       25.79        3.51     33.31 o 
  -8   2   8       59.63      270.73     58.25 o 
  -7   2   8       15.35      -16.80     16.80 o 
  -6   2   8     5185.04     5010.70    293.66 o 
  -5   2   8       76.10       84.41     29.45 o 
  -4   2   8      173.69      209.54     28.79 o 
  -3   2   8      497.11      541.27     76.75 o 
  -2   2   8    11057.91    10899.04    208.93 o 
  -1   2   8       39.25      116.69     33.02 o 
   0   2   8      189.15      251.46     47.35 o 
   1   2   8      771.10      786.08     87.04 o 
   2   2   8     6484.32     6467.75    152.00 o 
   3   2   8       62.48      133.22     32.22 o 
   4   2   8       97.17      258.36     67.92 o 
   5   2   8      493.23      421.09     77.32 o 
   6   2   8     2740.29     2809.83    221.64 o 
   7   2   8       87.62      205.28     57.47 o 
   8   2   8       21.59      255.70    106.75 o 
  -8   3   8     2308.04     2337.31    224.60 o 
  -7   3   8       91.94       35.40     20.81 o 
  -6   3   8     3045.42     3166.20    259.59 o 
  -5   3   8        0.21       -5.36     22.85 o 
  -4   3   8     8583.84     7849.49    158.64 o 
  -3   3   8        0.54       25.76    139.32 o 
  -2   3   8     6404.74     6166.00    175.38 o 
  -1   3   8      344.58      374.67     47.57 o 
   0   3   8    13483.32    13075.87    232.05 o 
   1   3   8       70.51      186.88     53.21 o 
   2   3   8     7058.91     7068.36    316.77 o 
   3   3   8      123.17       68.89     17.91 o 
   4   3   8     6604.11     6129.93    327.12 o 
   5   3   8       85.22      404.09     86.46 o 
   6   3   8     2984.29     2597.69    234.96 o 
   7   3   8        8.39      -16.86     16.86 o 
   8   3   8     1548.81     1563.69    153.11 o 
  -7   4   8       25.30       63.37     52.43 o 
  -6   4   8     2526.32     3310.55    286.41 o 
  -5   4   8       36.58        7.06      7.67 o 
  -4   4   8     6364.42     5848.17    402.38 o 
  -3   4   8        0.04       93.84     37.34 o 
  -2   4   8     8258.68     7549.32    275.29 o 
  -1   4   8       11.51       33.12     28.76 o 
   0   4   8     8508.67     7682.47    166.57 o 
   1   4   8      144.52      131.49     27.16 o 
   2   4   8     5561.87     5562.51    197.82 o 
   3   4   8       51.11      180.38     67.83 o 
   4   4   8     3977.57     3718.74    284.50 o 
   5   4   8        0.14      171.67     66.95 o 
   6   4   8     2277.81     2228.43    246.31 o 
   7   4   8       11.85       88.81     55.87 o 
  -6   5   8     1323.93     1143.72    185.36 o 
  -5   5   8       43.83      229.83    110.43 o 
  -4   5   8     1051.11     1285.77    183.56 o 
  -3   5   8      448.79      335.29     57.28 o 
  -2   5   8     4058.32     3650.76    186.67 o 
  -1   5   8        8.22      308.68     76.43 o 
   0   5   8     1510.77     1763.42    299.37 o 
   1   5   8       61.69      102.45     33.86 o 
   2   5   8     2511.09     3032.03    168.23 o 
   3   5   8      187.02      236.21     80.88 o 
   4   5   8      694.13     1379.92    201.96 o 
   5   5   8        7.86      228.44     74.85 o 
   6   5   8     1335.01     2082.36    273.86 o 
  -4   6   8      261.49      875.09    188.68 o 
  -3   6   8      186.29      365.64    114.10 o 
  -2   6   8     1683.41     1953.43    224.88 o 
  -1   6   8      275.48      356.44     67.51 o 
   0   6   8      786.17     1681.48    162.91 o 
   1   6   8       65.14      286.86     94.23 o 
   2   6   8      922.31     1028.24    171.75 o 
   3   6   8      121.11      131.20     93.56 o 
   4   6   8      329.05     2750.29    329.74 o 
  -9   1   9        0.33      -36.82     37.46 o 
  -8   1   9     2578.35     2695.29    193.51 o 
  -7   1   9       36.83       40.01     17.45 o 
  -6   1   9     8648.59     8425.15    222.90 o 
  -5   1   9      123.76      178.94     39.27 o 
  -4   1   9    16366.41    17157.96    224.57 o 
  -3   1   9       93.14      102.80     22.21 o 
  -2   1   9    12455.82    12480.95    211.71 o 
  -1   1   9        0.39       19.49     30.72 o 
   0   1   9    14342.65    14413.29    226.15 o 
   1   1   9        6.50       13.31      5.53 o 
   2   1   9    10096.09     9857.74    122.71 o 
   3   1   9      267.84      276.11     23.37 o 
   4   1   9    10302.51     9729.27    133.77 o 
   5   1   9       31.92       76.28     17.47 o 
   6   1   9     4343.75     4365.38    164.22 o 
   7   1   9        3.04       17.70     10.25 o 
   8   1   9     2461.90     2239.99    154.56 o 
   9   1   9        0.20       14.71     19.69 o 
  -9   2   9        0.52       -7.35      8.70 o 
  -8   2   9     4306.72     4149.35    185.09 o 
  -7   2   9      122.49      111.21     32.78 o 
  -6   2   9     2524.21     3177.51    527.97 o 
  -5   2   9      501.11      530.96     39.41 o 
  -4   2   9    15154.99    14796.59    395.68 o 
  -3   2   9       42.03       51.13     24.18 o 
  -2   2   9     8970.67     9025.45    204.01 o 
  -1   2   9       19.76       60.58     28.96 o 
   0   2   9    32967.95    31714.00    521.10 o 
   1   2   9      363.41      347.61     62.29 o 
   2   2   9     7048.79     6871.05    162.13 o 
   3   2   9      119.27      208.92     51.70 o 
   4   2   9    13238.62    10439.02   1530.35 o 
   5   2   9        0.23        5.60     29.67 o 
   6   2   9     2572.33     2645.67    165.30 o 
   7   2   9      305.61      343.74     62.89 o 
   8   2   9     3331.77     2525.11    281.13 o 
  -8   3   9      936.16     1460.14    232.97 o 
  -7   3   9       64.98       26.00     23.88 o 
  -6   3   9     4216.19     3723.37    270.34 o 
  -5   3   9      284.55      243.96     50.65 o 
  -4   3   9     3160.29     3194.23     94.98 o 
  -3   3   9        1.55      643.85     74.80 o 
  -2   3   9     5476.59     5237.98    167.07 o 
  -1   3   9     1423.45     1274.82     79.97 o 
   0   3   9     5617.40     5599.50    155.48 o 
   1   3   9        1.96       63.05     81.30 o 
   2   3   9     5708.82     5719.65    290.85 o 
   3   3   9      352.67      359.78     40.58 o 
   4   3   9     1278.01     1400.90    158.71 o 
   5   3   9       72.53      186.34     59.58 o 
   6   3   9     3158.65     3269.49    263.82 o 
   7   3   9        4.77      -20.76     20.76 o 
   8   3   9      704.92      681.18    153.35 o 
  -7   4   9        9.88       24.21     63.47 o 
  -6   4   9     1303.21     1234.63    181.87 o 
  -5   4   9      479.63      365.01     87.00 o 
  -4   4   9      342.37      430.37     61.74 o 
  -3   4   9      764.94      581.96     56.52 o 
  -2   4   9     5642.85     5450.16    159.11 o 
  -1   4   9      148.73      348.17     81.41 o 
   0   4   9      848.65      815.48     56.74 o 
   1   4   9      258.00      204.54     24.16 o 
   2   4   9     3851.84     3797.65    163.58 o 
   3   4   9       32.05       94.02     58.97 o 
   4   4   9      579.80      677.26    134.60 o 
   5   4   9      593.92      472.76    109.93 o 
   6   4   9     1690.96     1783.09    226.68 o 
   7   4   9      138.80      140.94     68.89 o 
  -6   5   9     1637.39     2061.00    246.87 o 
  -5   5   9       33.23      210.27     96.68 o 
  -4   5   9     4034.62     3870.68    310.27 o 
  -3   5   9      105.06      173.97     47.86 o 
  -2   5   9     3018.65     3465.55    186.05 o 
  -1   5   9        0.40      217.46     81.17 o 
   0   5   9     2225.08     2137.16    144.68 o 
   1   5   9      150.60      138.86     38.55 o 
   2   5   9     1862.53     2538.39    450.52 o 
   3   5   9      471.99      359.04    102.58 o 
   4   5   9     2503.81     2392.81    252.55 o 
   5   5   9        3.05       14.62     64.29 o 
   6   5   9     1525.00     1465.09    216.62 o 
  -4   6   9     2230.83     1924.57    241.02 o 
  -3   6   9        6.91      336.79     97.64 o 
  -2   6   9     1180.10     1307.16    188.43 o 
  -1   6   9       13.23      168.66    107.85 o 
   0   6   9     4234.66     3841.70    214.39 o 
   1   6   9      285.47      455.61     80.83 o 
   2   6   9     1032.55     1345.21    224.24 o 
   3   6   9      501.20      442.04    117.54 o 
   4   6   9     2557.53     2534.17    284.54 o 
  -9   0  10        0.15      -18.48     26.84 o 
  -8   0  10     5665.03     5629.52    279.74 o 
  -7   0  10        0.05      -12.75     18.39 o 
  -6   0  10     3626.45     3522.02    181.03 o 
  -5   0  10        6.98       10.57     16.24 o 
  -4   0  10    12426.56    11720.56    426.77 o 
  -3   0  10        8.10        6.01      8.28 o 
  -2   0  10    28467.93    28047.42    223.90 o 
  -1   0  10      149.67      229.07     19.86 o 
   0   0  10    22846.31    23555.87    421.11 o 
   1   0  10        2.19       -3.46     15.06 o 
   2   0  10    18935.93    20575.14    631.11 o 
   3   0  10      268.25      280.42     35.83 o 
   4   0  10    12350.73    12347.05    758.81 o 
   5   0  10       61.98       48.13     22.97 o 
   6   0  10     4048.43     4334.12    152.26 o 
   7   0  10       20.26        8.88     28.55 o 
   8   0  10     3765.21     3423.52    233.80 o 
   9   0  10        3.42       17.76     26.99 o 
  -9   1  10       20.07       77.34     37.16 o 
  -8   1  10     1689.64     1580.63    146.65 o 
  -7   1  10      181.69      153.79     32.04 o 
  -6   1  10     5762.71     5851.00    181.84 o 
  -5   1  10       26.31       49.81     27.02 o 
  -4   1  10     8430.01     8765.97    165.59 o 
  -3   1  10      140.74      144.87     35.03 o 
  -2   1  10    11128.57    12018.31    321.77 o 
  -1   1  10        0.70       28.25     15.38 o 
   0   1  10    15118.92    15349.19    160.50 o 
   1   1  10       54.74      832.37    449.75 o 
   2   1  10    15891.74    15935.57    162.04 o 
   3   1  10     2199.04     2050.49     64.88 o 
   4   1  10     7241.18     6879.86    118.77 o 
   5   1  10       29.65      152.94     28.08 o 
   6   1  10     4005.74     3937.44    161.63 o 
   7   1  10       80.36       64.14     32.87 o 
   8   1  10     1430.54     1396.79    122.11 o 
  -9   2  10       22.82       30.40     49.22 o 
  -8   2  10       58.24      502.28    155.11 o 
  -7   2  10        7.70       -0.28     18.45 o 
  -6   2  10     4810.36     5357.20    585.99 o 
  -5   2  10       10.85       36.26     23.39 o 
  -4   2  10      929.65     1097.37    131.43 o 
  -3   2  10      560.96      628.71     76.60 o 
  -2   2  10     6707.98     6719.61    296.28 o 
  -1   2  10       58.89      137.83     32.61 o 
   0   2  10      342.85      464.57     64.40 o 
   1   2  10      668.87      587.94     77.36 o 
   2   2  10     8412.90     7943.97    296.99 o 
   3   2  10      135.13      190.58     47.21 o 
   4   2  10      182.09      198.67     68.77 o 
   5   2  10      131.89       79.23     25.83 o 
   6   2  10     3697.27     3696.28    196.42 o 
   7   2  10       91.29      166.69     50.93 o 
   8   2  10       91.09      290.50    104.89 o 
  -8   3  10     2005.54     2184.08    179.49 o 
  -7   3  10       10.73       80.82     37.59 o 
  -6   3  10     3685.54     2922.51    237.97 o 
  -5   3  10      596.17      499.73     67.70 o 
  -4   3  10     9003.72     9043.10    166.48 o 
  -3   3  10       44.13      510.77    130.91 o 
  -2   3  10     7682.78     7334.55    199.23 o 
  -1   3  10      151.95      204.16     36.78 o 
   0   3  10    12650.17    12578.02    391.89 o 
   1   3  10      212.33      198.62     52.58 o 
   2   3  10     4919.14     4964.26    271.01 o 
   3   3  10      614.58      590.55    101.12 o 
   4   3  10     6180.64     6136.80    332.77 o 
   5   3  10       16.25        8.36     10.57 o 
   6   3  10     3266.01     3171.49    265.25 o 
   7   3  10        1.38       -0.96     13.14 o 
   8   3  10     1341.58     1045.84    184.98 o 
  -7   4  10        0.03      274.69     82.86 o 
  -6   4  10     2537.70     2636.16    253.60 o 
  -5   4  10        3.82       21.93     30.99 o 
  -4   4  10     6600.54     5950.64    255.79 o 
  -3   4  10       17.77      112.88     31.21 o 
  -2   4  10     8514.07     7730.49    191.57 o 
  -1   4  10      117.53      156.66     35.86 o 
   0   4  10     7546.97     7088.69    167.30 o 
   1   4  10        3.16        4.73      6.46 o 
   2   4  10     4888.46     4594.98    180.16 o 
   3   4  10        3.74      270.69    142.77 o 
   4   4  10     7019.28     6671.71    386.90 o 
   5   4  10       15.02        7.31     26.27 o 
   6   4  10     1652.07     1584.43    205.50 o 
   7   4  10        3.26      148.40     69.03 o 
  -6   5  10     1705.82     2607.84    275.23 o 
  -5   5  10      179.89      377.53    102.76 o 
  -4   5  10     1043.73     1790.43    225.47 o 
  -3   5  10      322.60      367.76     61.38 o 
  -2   5  10     5039.19     4825.10    214.94 o 
  -1   5  10       69.83      146.47     42.65 o 
   0   5  10     1593.33     1564.63    122.03 o 
   1   5  10      459.25      520.67    170.71 o 
   2   5  10     4811.44     4796.13    211.04 o 
   3   5  10      440.33      379.46     99.97 o 
   4   5  10      854.42     1268.42    207.53 o 
   5   5  10        3.57      173.68     72.29 o 
   6   5  10     1388.22     2230.60    281.34 o 
  -4   6  10      838.93     1278.83    206.11 o 
  -3   6  10      132.97      250.76     91.88 o 
  -2   6  10     1617.00     1744.31    202.75 o 
  -1   6  10      515.88      520.52     84.95 o 
   0   6  10     1235.20     3240.42    517.44 o 
   1   6  10      147.65      380.07     70.41 o 
   2   6  10     1566.31     1675.75    217.56 o 
   3   6  10       38.20      157.90     77.72 o 
   4   6  10      753.03      788.43    165.60 o 
  -9   1  11        0.06       31.88     31.52 o 
  -8   1  11     2490.42     2530.14    183.00 o 
  -7   1  11       34.83       18.79      8.84 o 
  -6   1  11     6044.71     6253.99    202.58 o 
  -5   1  11        9.87       32.52     33.67 o 
  -4   1  11     8460.39     8714.44    170.02 o 
  -3   1  11       34.30       67.70     28.69 o 
  -2   1  11     8933.37     9345.14    294.70 o 
  -1   1  11       59.33       86.63     19.71 o 
   0   1  11    17416.70    17867.32    180.17 o 
   1   1  11      314.57      559.03     94.44 o 
   2   1  11     6099.03     6091.13     95.37 o 
   3   1  11      477.50      803.35    112.36 o 
   4   1  11    10182.53     9343.20    145.74 o 
   5   1  11       27.65      114.62     26.68 o 
   6   1  11     5033.31     4894.79    175.53 o 
   7   1  11       70.05      111.93     43.36 o 
   8   1  11     1598.25     1542.06    129.05 o 
  -9   2  11        0.02       72.16     63.10 o 
  -8   2  11     4923.93     4630.68    195.31 o 
  -7   2  11       52.17       14.83     49.11 o 
  -6   2  11     3575.95     3370.62    389.20 o 
  -5   2  11        4.46       10.50      7.51 o 
  -4   2  11    16345.04    15773.52    304.58 o 
  -3   2  11       87.88       88.39     35.25 o 
  -2   2  11     6918.31     6751.00    179.19 o 
  -1   2  11        0.59        4.84     53.09 o 
   0   2  11    29201.35    27828.25    508.50 o 
   1   2  11       46.77       58.48     20.48 o 
   2   2  11     6389.60     5962.30    263.80 o 
   3   2  11      103.82      206.20     69.29 o 
   4   2  11    10296.06     9662.87    285.44 o 
   5   2  11      250.54      271.51     50.20 o 
   6   2  11     3305.52     3177.64    184.87 o 
   7   2  11       55.64       78.09     29.75 o 
   8   2  11     3120.56     2411.09    275.02 o 
  -8   3  11     1324.93     1631.15    187.78 o 
  -7   3  11       45.64       43.94     31.97 o 
  -6   3  11     3211.42     4263.42    965.27 o 
  -5   3  11      176.93      285.72     85.98 o 
  -4   3  11     5304.38     5471.46    133.84 o 
  -3   3  11       24.92      102.39     42.31 o 
  -2   3  11     7057.54     6774.78    194.54 o 
  -1   3  11      488.01      502.12     52.68 o 
   0   3  11     3452.31     3400.75    206.76 o 
   1   3  11       79.49       68.87     38.16 o 
   2   3  11     7154.50     7104.75    328.74 o 
   3   3  11      376.67      436.37     89.16 o 
   4   3  11     6710.72     5862.62    328.65 o 
   5   3  11      210.20      232.95     68.57 o 
   6   3  11     2626.52     2551.78    239.23 o 
   7   3  11       45.06       26.14      6.65 o 
   8   3  11      632.39      591.85    141.56 o 
  -7   4  11        3.13       20.09     26.62 o 
  -6   4  11     2617.09     3981.16    316.86 o 
  -5   4  11       79.54      100.48     38.66 o 
  -4   4  11      297.87      431.02     60.38 o 
  -3   4  11       37.16       33.10     13.12 o 
  -2   4  11     5224.00     5104.53    188.43 o 
  -1   4  11        2.14       58.96     46.32 o 
   0   4  11      207.47      213.61     37.28 o 
   1   4  11      733.23      669.84     56.57 o 
   2   4  11     5412.80     5268.50    194.82 o 
   3   4  11      457.45      620.25    217.39 o 
   4   4  11      355.48      473.61    111.58 o 
   5   4  11       35.14       60.68     40.22 o 
   6   4  11     1360.40     1730.23    226.03 o 
   7   4  11      164.42      145.38     74.04 o 
  -6   5  11     1126.22     1547.26    214.04 o 
  -5   5  11       34.39      128.01     72.13 o 
  -4   5  11     3628.26     3146.48    278.81 o 
  -3   5  11       97.06      154.88     47.33 o 
  -2   5  11     2592.87     2536.00    160.64 o 
  -1   5  11        1.44       52.57     51.01 o 
   0   5  11     2543.11     2450.05    174.98 o 
   1   5  11       69.48      815.06    377.74 o 
   2   5  11     2742.39     2959.18    253.94 o 
   3   5  11      466.75      387.65    100.24 o 
   4   5  11     2452.71     2525.88    261.61 o 
   5   5  11        0.52      121.06     94.04 o 
   6   5  11     1387.64     1484.01    224.65 o 
  -4   6  11     2759.54     2780.26    286.97 o 
  -3   6  11        2.29      192.02     82.65 o 
  -2   6  11      981.95     1395.80    377.80 o 
  -1   6  11       87.56      303.19     80.62 o 
   0   6  11     3391.85     3308.38    199.49 o 
   1   6  11        0.36      227.71     70.63 o 
   2   6  11      748.31      836.14    157.62 o 
   3   6  11        0.17       16.24     68.81 o 
   4   6  11     1918.27     2041.11    262.49 o 
  -9   0  12       29.15        9.48     32.51 o 
  -8   0  12     6991.17     6623.07    299.48 o 
  -7   0  12       27.88       29.27     17.90 o 
  -6   0  12     6176.47     6403.26    241.84 o 
  -5   0  12       15.42       24.03     17.27 o 
  -4   0  12     8519.00     8825.80    367.24 o 
  -3   0  12      103.20      162.93     30.77 o 
  -2   0  12    16901.13    17133.32    177.24 o 
  -1   0  12       50.42       76.89     16.72 o 
   0   0  12     8951.45     9401.08    291.11 o 
   1   0  12      159.71      239.87     48.35 o 
   2   0  12    27912.61    30398.80   1297.72 o 
   3   0  12       50.86       49.43     19.01 o 
   4   0  12    14441.04    14751.33    291.05 o 
   5   0  12       69.87       89.83     33.04 o 
   6   0  12     3470.41     3792.00    351.43 o 
   7   0  12        7.06       12.55     20.57 o 
   8   0  12     3765.32     3431.98    238.03 o 
  -9   1  12       44.27       53.36     34.10 o 
  -8   1  12     1691.50     1894.66    156.95 o 
  -7   1  12       29.20       19.42     11.55 o 
  -6   1  12     3797.83     4035.20    149.10 o 
  -5   1  12       97.28       94.61     23.48 o 
  -4   1  12     6860.44     7003.07    142.51 o 
  -3   1  12        4.35       23.28     26.85 o 
  -2   1  12    10026.33    10656.10    328.16 o 
  -1   1  12     3370.79     3713.16    126.16 o 
   0   1  12     9143.29     9322.56    189.98 o 
   1   1  12      684.65      824.70     48.81 o 
   2   1  12     6831.86     6943.12    138.64 o 
   3   1  12      151.90      456.06    133.90 o 
   4   1  12     5907.06     5761.95    112.38 o 
   5   1  12      223.27      321.22     36.42 o 
   6   1  12     2511.04     2710.93    132.47 o 
   7   1  12       33.61       11.74     70.60 o 
   8   1  12     1152.65     1067.36    109.72 o 
  -9   2  12       58.53       48.82     59.33 o 
  -8   2  12      175.65      599.63    141.98 o 
  -7   2  12       48.27       35.91     12.99 o 
  -6   2  12     3539.35     4482.46    462.71 o 
  -5   2  12       27.86        7.44      9.97 o 
  -4   2  12       11.16      173.95     57.33 o 
  -3   2  12      641.95      657.31     87.38 o 
  -2   2  12     6664.56     6682.70    185.68 o 
  -1   2  12        3.51       35.75     37.66 o 
   0   2  12      848.13      923.17     96.73 o 
   1   2  12     1935.23     1871.73    141.96 o 
   2   2  12     7756.70     7514.39    298.92 o 
   3   2  12        1.56       27.39     21.78 o 
   4   2  12      540.81      540.60     74.65 o 
   5   2  12        4.98        9.06     17.31 o 
   6   2  12     3735.97     3676.98    207.73 o 
   7   2  12      148.50      130.31     34.52 o 
   8   2  12       68.50      267.29    107.08 o 
  -8   3  12     2207.59     2133.31    178.52 o 
  -7   3  12      181.80      131.25     57.58 o 
  -6   3  12     2910.09     2703.69    167.36 o 
  -5   3  12       17.57       39.36     21.99 o 
  -4   3  12     8104.57     8095.06    168.78 o 
  -3   3  12        0.35      229.33     51.12 o 
  -2   3  12     5927.15     5596.01    178.50 o 
  -1   3  12       70.69       85.82     26.99 o 
   0   3  12    12666.92    12146.01    391.93 o 
   1   3  12        5.34       45.47     41.73 o 
   2   3  12     6687.27     6444.55    316.93 o 
   3   3  12      474.07      386.34     79.03 o 
   4   3  12     5751.43     5278.51    312.90 o 
   5   3  12      836.37      644.11    115.10 o 
   6   3  12     2365.17     2609.17    247.95 o 
   7   3  12        4.92       14.61     24.71 o 
  -7   4  12        1.60      -13.78     13.78 o 
  -6   4  12     3108.93     3035.21    270.05 o 
  -5   4  12       27.39       90.39     34.33 o 
  -4   4  12     3609.35     3350.73    195.60 o 
  -3   4  12      152.83      175.51     42.83 o 
  -2   4  12     4038.82     4144.55    170.75 o 
  -1   4  12        0.77      137.29    114.64 o 
   0   4  12     5157.89     5242.39    175.04 o 
   1   4  12        1.26       34.46     24.49 o 
   2   4  12     5580.96     5126.70    195.99 o 
   3   4  12       51.68       53.30     24.42 o 
   4   4  12     6086.78     5965.38    368.61 o 
   5   4  12        1.74       23.22     54.33 o 
   6   4  12     1126.85      941.86    160.08 o 
   7   4  12       10.99      137.18     65.91 o 
  -6   5  12     1384.08     1456.75    212.06 o 
  -5   5  12       36.83       12.92     34.84 o 
  -4   5  12      615.55     1377.29    210.60 o 
  -3   5  12      216.93      282.76     57.49 o 
  -2   5  12     1799.57     2263.41    388.01 o 
  -1   5  12     1094.75     1018.09    138.84 o 
   0   5  12      518.75      578.71     80.96 o 
   1   5  12       69.65      126.93    105.39 o 
   2   5  12     2817.78     2820.17    165.58 o 
   3   5  12      312.04      244.82     85.01 o 
   4   5  12      537.70      795.18    175.03 o 
   5   5  12      266.39      338.40    103.96 o 
  -4   6  12      220.96     1904.96    250.45 o 
  -3   6  12      118.68      136.83     68.03 o 
  -2   6  12      973.84     1295.50    167.08 o 
  -1   6  12      450.57      332.07     65.95 o 
   0   6  12      805.54      935.61    357.14 o 
   1   6  12      420.52      427.17     74.01 o 
   2   6  12     1394.87     1814.39    243.25 o 
   3   6  12      149.05      291.13    105.49 o 
   4   6  12      438.13      789.94    178.62 o 
  -9   1  13        0.20       34.45     58.65 o 
  -8   1  13     2538.31     2586.79    184.62 o 
  -7   1  13       64.60       81.40     21.50 o 
  -6   1  13     4122.39     4116.21    131.38 o 
  -5   1  13       68.61      100.36     22.69 o 
  -4   1  13    12655.34    13336.51    291.59 o 
  -3   1  13       33.05       52.01     50.11 o 
  -2   1  13    16118.80    16240.48    419.71 o 
  -1   1  13      833.08     1178.54     80.05 o 
   0   1  13    25667.71    26120.34    238.92 o 
   1   1  13      751.07     1263.43    117.08 o 
   2   1  13     8453.39     8542.12    177.56 o 
   3   1  13      105.03      188.26     47.57 o 
   4   1  13     7358.94     7216.79    200.54 o 
   5   1  13       20.27       98.51     26.01 o 
   6   1  13     2102.22     2145.30    120.19 o 
   7   1  13        3.40       18.14     11.22 o 
   8   1  13     1770.24     1485.57    128.03 o 
  -9   2  13       22.26       94.09     71.07 o 
  -8   2  13     5319.65     4789.88    287.12 o 
  -7   2  13       14.55       -0.58     11.03 o 
  -6   2  13     4674.22     4756.33    232.05 o 
  -5   2  13        7.09       56.32     72.72 o 
  -4   2  13    17316.39    17107.09    686.02 o 
  -3   2  13        0.99       59.05     45.24 o 
  -2   2  13     8737.44     8466.00    298.54 o 
  -1   2  13       78.69     1186.66    106.18 o 
   0   2  13    23323.57    23472.79    493.79 o 
   1   2  13      163.50      251.56     54.49 o 
   2   2  13     9504.33     8915.11    329.97 o 
   3   2  13        0.00       27.31     20.52 o 
   4   2  13     9153.14     8884.10    273.90 o 
   5   2  13      594.90      571.91     76.09 o 
   6   2  13     2698.93     2647.47    170.86 o 
   7   2  13      313.19      345.48     54.95 o 
   8   2  13     2013.09     1649.14    226.99 o 
  -8   3  13      769.99     1564.43    406.74 o 
  -7   3  13        2.57      111.88     48.19 o 
  -6   3  13     2389.61     3420.06    824.02 o 
  -5   3  13      102.61       69.75     22.88 o 
  -4   3  13     3128.50     3309.13    114.50 o 
  -3   3  13        5.17       50.40     38.01 o 
  -2   3  13     4743.11     4479.21    163.43 o 
  -1   3  13      141.96      155.12     31.18 o 
   0   3  13     4246.57     3965.22    228.44 o 
   1   3  13        5.21       10.92     36.62 o 
   2   3  13     5899.82     5921.42    305.84 o 
   3   3  13       25.67       47.68     26.11 o 
   4   3  13      659.36      812.87    125.69 o 
   5   3  13      296.12      256.18     88.61 o 
   6   3  13     1262.32     1220.22    169.42 o 
   7   3  13        0.34        4.29      8.90 o 
  -7   4  13      149.94       68.65     36.50 o 
  -6   4  13     3095.30     2984.46    265.44 o 
  -5   4  13       67.67      160.94     51.58 o 
  -4   4  13      264.98      596.89    263.56 o 
  -3   4  13      904.61      825.90     79.41 o 
  -2   4  13     4608.68     4599.97    182.26 o 
  -1   4  13      344.95      617.66    144.32 o 
   0   4  13       75.40       86.02     33.82 o 
   1   4  13     1298.65     1174.84     82.75 o 
   2   4  13     4246.82     4116.27    291.70 o 
   3   4  13      109.50       97.97     33.04 o 
   4   4  13      180.26      391.10    165.99 o 
   5   4  13       75.22      146.18     60.16 o 
   6   4  13      892.93      974.67    175.91 o 
   7   4  13       20.86       19.84     59.63 o 
  -6   5  13     1309.05     1624.19    225.76 o 
  -5   5  13       54.26      105.15     64.21 o 
  -4   5  13     3312.75     3273.07    279.17 o 
  -3   5  13      217.91      330.80     52.16 o 
  -2   5  13     4980.02     4504.85    164.89 o 
  -1   5  13      302.87      315.53     60.29 o 
   0   5  13     6989.87     6399.00    250.55 o 
   1   5  13       95.15      478.03     77.78 o 
   2   5  13     3830.17     3852.58    203.13 o 
   3   5  13      276.74      347.66     97.73 o 
   4   5  13     2319.67     2226.75    249.62 o 
   5   5  13       50.96      216.35    104.64 o 
  -4   6  13     3492.52     2949.17    292.26 o 
  -3   6  13       58.55      417.27    114.94 o 
  -2   6  13     1617.49     1437.96    135.71 o 
  -1   6  13        9.02      204.52     61.12 o 
   0   6  13     3919.03     3833.97    216.46 o 
   1   6  13      187.40      254.46     65.11 o 
   2   6  13     1516.35     1408.61    208.15 o 
   3   6  13       44.48      279.87     99.47 o 
  -9   0  14        2.05       22.48     47.71 o 
  -8   0  14     3722.55     3686.78    289.87 o 
  -7   0  14        0.22       -5.53     28.22 o 
  -6   0  14     6141.34     6553.74    253.61 o 
  -5   0  14        0.53       62.77     31.79 o 
  -4   0  14     6250.30     6629.53    315.63 o 
  -3   0  14      166.75      217.83     26.87 o 
  -2   0  14    19126.50    19360.32    291.59 o 
  -1   0  14       12.94       58.28     20.69 o 
   0   0  14    19750.30    19848.53    455.02 o 
   1   0  14       48.21       91.46     16.84 o 
   2   0  14    20441.01    23605.21   1215.00 o 
   3   0  14      774.74      746.76     62.14 o 
   4   0  14    13173.65    13570.33    290.43 o 
   5   0  14       77.04      135.63     43.80 o 
   6   0  14     2221.54     2459.32    339.02 o 
   7   0  14       31.47       40.27     28.31 o 
   8   0  14     4585.92     4549.71    410.62 o 
  -9   1  14        9.65       11.33     15.87 o 
  -8   1  14     2065.10     2452.68    179.66 o 
  -7   1  14        5.17       13.02     19.43 o 
  -6   1  14     3758.81     3950.12    146.55 o 
  -5   1  14      160.87      220.05     29.13 o 
  -4   1  14     7145.10     7706.87    216.29 o 
  -3   1  14      104.89      137.60     70.23 o 
  -2   1  14     6282.97     6342.49    183.31 o 
  -1   1  14       83.71      246.00    132.41 o 
   0   1  14     9388.00     9723.56    149.42 o 
   1   1  14     4552.86     5383.10    320.53 o 
   2   1  14     5206.24     5117.03    103.62 o 
   3   1  14      239.23      254.28     51.05 o 
   4   1  14     5015.21     4893.26    141.19 o 
   5   1  14        1.82       20.48     12.34 o 
   6   1  14     3456.08     3329.55    150.73 o 
   7   1  14       94.55      125.88     43.81 o 
   8   1  14     1515.07     1426.42    124.98 o 
  -9   2  14       34.02      191.96     92.18 o 
  -8   2  14       30.86      863.13    447.38 o 
  -7   2  14       63.84       36.67     12.54 o 
  -6   2  14     3068.31     3284.24    168.33 o 
  -5   2  14        0.25       72.95     79.31 o 
  -4   2  14      103.68      293.98     72.13 o 
  -3   2  14      328.02      472.29     83.57 o 
  -2   2  14     5990.83     6138.87    267.92 o 
  -1   2  14       95.74      241.95     60.11 o 
   0   2  14     3304.39     3417.57    195.20 o 
   1   2  14     1004.55      914.45    112.86 o 
   2   2  14     8696.24     8132.75    318.13 o 
   3   2  14      269.44      263.80     98.41 o 
   4   2  14      122.77      198.21     49.26 o 
   5   2  14        0.37       26.74     30.99 o 
   6   2  14     2673.28     2680.19    173.17 o 
   7   2  14       96.03      112.36     35.87 o 
   8   2  14       53.50      174.93     82.13 o 
  -8   3  14     2639.39     2522.69    399.66 o 
  -7   3  14       42.60      299.61     57.70 o 
  -6   3  14     2693.47     3223.10    273.02 o 
  -5   3  14       43.24       52.41     19.66 o 
  -4   3  14     6540.81     6611.07    229.11 o 
  -3   3  14      103.98      293.54     98.26 o 
  -2   3  14     7105.63     7029.52    247.74 o 
  -1   3  14       66.48       65.22     27.63 o 
   0   3  14     9096.98     8551.19    340.69 o 
   1   3  14       14.44       82.01     71.15 o 
   2   3  14     8108.62     7772.35    353.19 o 
   3   3  14        0.34      -20.97     20.97 o 
   4   3  14     4465.88     4300.41    288.03 o 
   5   3  14       61.85      117.90     76.55 o 
   6   3  14     4076.20     3538.87    283.40 o 
   7   3  14       21.06       19.79     20.45 o 
  -7   4  14        1.49        6.12     31.98 o 
  -6   4  14     3248.89     3847.67    476.89 o 
  -5   4  14       10.64      548.52     79.05 o 
  -4   4  14     3985.76     3911.23    463.71 o 
  -3   4  14      181.19      177.64     41.19 o 
  -2   4  14     5700.29     5323.01    198.38 o 
  -1   4  14      173.52      442.86     76.27 o 
   0   4  14    13619.18    12890.67    285.75 o 
   1   4  14        1.92       13.18     31.59 o 
   2   4  14     3683.68     3635.76    270.06 o 
   3   4  14       21.02      240.78    102.92 o 
   4   4  14     6380.27     5782.41    370.51 o 
   5   4  14       28.52       19.60     43.78 o 
   6   4  14     1511.59     1354.78    194.00 o 
  -6   5  14     1348.82     1381.37    210.56 o 
  -5   5  14       56.44      198.76     75.44 o 
  -4   5  14      714.92     1940.79    263.93 o 
  -3   5  14       64.79      293.81     59.25 o 
  -2   5  14     2640.73     2715.89    132.64 o 
  -1   5  14        8.19       96.07     61.35 o 
   0   5  14      399.15      551.89    104.97 o 
   1   5  14      184.05      922.19    105.41 o 
   2   5  14     1763.16     2258.38    213.43 o 
   3   5  14      162.21      169.34     77.31 o 
   4   5  14      421.99      653.90    141.34 o 
   5   5  14       32.25      157.73     81.27 o 
  -4   6  14      340.04     2046.67    258.35 o 
  -3   6  14       22.85      301.68    108.29 o 
  -2   6  14      706.90      912.58    112.73 o 
  -1   6  14      115.15      344.91     74.35 o 
   0   6  14       73.72     1646.78   1059.97 o 
   1   6  14      321.48      283.97     66.68 o 
   2   6  14     1255.96     1484.14    225.54 o 
   3   6  14      213.86      410.92    131.13 o 
  -9   1  15        0.02        7.18     12.55 o 
  -8   1  15     3283.97     3157.53    196.91 o 
  -7   1  15        0.52       10.55      7.61 o 
  -6   1  15     2864.98     2990.25    139.73 o 
  -5   1  15       47.57       45.82     14.77 o 
  -4   1  15    10211.96    10712.76    260.41 o 
  -3   1  15       81.57      934.92    151.71 o 
  -2   1  15     6872.06     7021.47    198.95 o 
  -1   1  15     1919.31     3551.15    707.16 o 
   0   1  15    28153.88    28536.26    377.61 o 
   1   1  15       64.44      881.50     98.20 o 
   2   1  15     9778.42     9740.01    149.83 o 
   3   1  15        1.93      272.79     52.31 o 
   4   1  15     6731.70     6815.49    176.70 o 
   5   1  15        0.08        0.09      7.99 o 
   6   1  15     4104.93     4091.54    168.13 o 
   7   1  15        1.41       46.10     13.15 o 
   8   1  15     1555.88     1444.17    128.89 o 
  -9   2  15        9.49       67.91     65.18 o 
  -8   2  15     3112.28     3140.90    348.94 o 
  -7   2  15      103.17       94.68     34.55 o 
  -6   2  15     3186.97     3192.67    141.80 o 
  -5   2  15       55.51      135.96    147.54 o 
  -4   2  15    13237.70    12700.96    389.13 o 
  -3   2  15       35.33       65.32     47.73 o 
  -2   2  15     8233.38     8666.09    327.71 o 
  -1   2  15       33.48       58.44     65.79 o 
   0   2  15    15878.40    15629.13    420.97 o 
   1   2  15       77.43       87.78     40.17 o 
   2   2  15    10986.71    10895.99    378.04 o 
   3   2  15        0.29      163.08    108.83 o 
   4   2  15     6264.79     6164.39    233.40 o 
   5   2  15       17.69       56.75     39.73 o 
   6   2  15     2516.81     2476.69    168.45 o 
   7   2  15       40.36      138.46     36.51 o 
   8   2  15     2204.40     1711.27    232.78 o 
  -8   3  15     1189.35     1692.79    334.14 o 
  -7   3  15      106.68      377.73     62.15 o 
  -6   3  15     1676.11     1762.54    203.46 o 
  -5   3  15      333.52      225.50     47.68 o 
  -4   3  15     1266.34     1923.94    504.20 o 
  -3   3  15      228.53      592.01     72.32 o 
  -2   3  15     6603.63     6474.43    204.28 o 
  -1   3  15      199.67      167.64     48.16 o 
   0   3  15     2005.17     1981.99    170.53 o 
   1   3  15      150.01      190.64     69.65 o 
   2   3  15     4137.26     4034.01    257.71 o 
   3   3  15        2.80       42.89     27.99 o 
   4   3  15      932.91     1072.33    151.49 o 
   5   3  15      534.47      531.62    108.00 o 
   6   3  15     1964.70     2202.22    233.03 o 
   7   3  15        0.87       50.12     45.96 o 
  -7   4  15       49.44       46.20     45.55 o 
  -6   4  15     1669.00     2833.08    314.81 o 
  -5   4  15      438.78      787.79     96.10 o 
  -4   4  15      596.79     1900.73   1189.70 o 
  -3   4  15      857.91      923.69     89.82 o 
  -2   4  15     5326.58     5129.03    197.32 o 
  -1   4  15       32.82      574.46    289.09 o 
   0   4  15      375.63      478.99     59.56 o 
   1   4  15     2246.59     1933.71    191.01 o 
   2   4  15     1150.97     1119.25    151.88 o 
   3   4  15      988.35     1451.36    182.01 o 
   4   4  15      554.54      576.83    123.06 o 
   5   4  15       23.25       74.20     52.41 o 
   6   4  15     1037.41     1134.71    185.06 o 
  -6   5  15     1455.91     1882.02    238.31 o 
  -5   5  15       31.06       79.70     69.08 o 
  -4   5  15     2511.50     2050.90    170.79 o 
  -3   5  15       23.74      456.72    111.33 o 
  -2   5  15     2923.20     3150.28    369.48 o 
  -1   5  15      885.51      952.20     99.24 o 
   0   5  15     4843.33     4300.21    209.78 o 
   1   5  15        4.22      389.00     80.41 o 
   2   5  15     3158.41     2847.84    166.68 o 
   3   5  15       94.93      113.29     51.89 o 
   4   5  15     2396.06     2187.03    252.86 o 
   5   5  15       35.14      225.08     96.60 o 
  -4   6  15     2540.39     2567.69    276.24 o 
  -3   6  15       11.47       68.18     50.78 o 
  -2   6  15     1451.50     1419.30    153.32 o 
  -1   6  15       32.89      306.78     67.15 o 
   0   6  15     3232.50     2951.48    193.12 o 
   1   6  15       41.19       89.39     36.97 o 
   2   6  15     1588.58     1911.07    250.22 o 
   3   6  15       59.52      328.27    117.44 o 
  -9   0  16       35.88       37.01     54.13 o 
  -8   0  16     2923.16     2800.33    190.68 o 
  -7   0  16        2.95      -17.79     18.90 o 
  -6   0  16     8722.70    10273.15   1114.18 o 
  -5   0  16       34.38       38.68     23.53 o 
  -4   0  16    13073.06    13099.40    292.48 o 
  -3   0  16       56.35       58.94     15.15 o 
  -2   0  16    18067.99    17847.43    292.09 o 
  -1   0  16       68.14      128.60     26.62 o 
   0   0  16    10972.06    10733.13    353.67 o 
   1   0  16      277.46      272.76     25.18 o 
   2   0  16     1561.72     1702.14    175.65 o 
   3   0  16        0.04       21.30     15.24 o 
   4   0  16    13632.02    13923.90    307.72 o 
   5   0  16        4.26       46.47     30.46 o 
   6   0  16     2130.24     2373.58    378.34 o 
   7   0  16        0.79       19.27     24.17 o 
   8   0  16     2800.02     2367.76    215.13 o 
  -9   1  16        5.97       54.22     44.19 o 
  -8   1  16     2662.69     3876.92    207.74 o 
  -7   1  16       24.99       35.84     15.57 o 
  -6   1  16     2516.40     2592.71    118.06 o 
  -5   1  16       19.41       28.74      9.91 o 
  -4   1  16     7209.04     7167.54    266.90 o 
  -3   1  16     1449.89     1689.83    102.95 o 
  -2   1  16     8643.54     8869.86    191.52 o 
  -1   1  16     2047.23     3387.82    156.39 o 
   0   1  16    13107.29    13791.26    367.14 o 
   1   1  16       67.71      301.02    271.37 o 
   2   1  16     6010.46     5905.75    113.39 o 
   3   1  16      461.26      539.46     56.09 o 
   4   1  16     4201.82     4371.17    141.66 o 
   5   1  16       41.61       83.00     27.26 o 
   6   1  16     2465.69     2535.84    135.21 o 
   7   1  16        0.04      -16.54     22.26 o 
   8   1  16     1319.45     1308.73    122.50 o 
  -9   2  16       16.78      182.29    101.06 o 
  -8   2  16       79.33      671.19    189.25 o 
  -7   2  16       45.21       43.39     17.96 o 
  -6   2  16     4135.87     4138.44    149.52 o 
  -5   2  16        0.43      101.31     61.99 o 
  -4   2  16      192.56      477.13    102.96 o 
  -3   2  16      394.44      381.59     75.53 o 
  -2   2  16     8941.88     9339.22    353.12 o 
  -1   2  16      503.39      573.43     86.92 o 
   0   2  16     1097.06     1118.97    116.89 o 
   1   2  16       31.75       33.87     27.73 o 
   2   2  16     8446.77     8314.25    212.49 o 
   3   2  16      470.79      421.34     42.32 o 
   4   2  16        0.75      104.29     44.93 o 
   5   2  16       30.04       28.21     27.31 o 
   6   2  16     2604.67     2657.95    177.48 o 
   7   2  16       18.21       39.42     23.50 o 
   8   2  16      130.92      179.26     60.73 o 
  -8   3  16     2554.60     2705.66    208.15 o 
  -7   3  16      199.69      227.61     49.97 o 
  -6   3  16     2367.08     4784.47    322.88 o 
  -5   3  16      340.83      360.79     54.61 o 
  -4   3  16     6154.21     6509.99    356.80 o 
  -3   3  16      206.04      477.78     72.37 o 
  -2   3  16     5956.30     5951.10    200.85 o 
  -1   3  16      391.20      400.70     78.52 o 
   0   3  16     7026.68     6643.93    312.69 o 
   1   3  16       32.08       50.15     60.92 o 
   2   3  16     5755.67     5099.20    291.61 o 
   3   3  16      439.08      503.49     97.59 o 
   4   3  16     2621.11     2304.83    220.51 o 
   5   3  16        4.21      134.17     53.49 o 
   6   3  16     2100.62     2314.40    243.58 o 
   7   3  16       87.80       65.85     45.80 o 
  -7   4  16        0.90       39.27     31.74 o 
  -6   4  16     2544.75     2922.53    458.03 o 
  -5   4  16       30.09      329.10     90.83 o 
  -4   4  16     7068.36     6754.89    511.41 o 
  -3   4  16        2.50      213.58     53.29 o 
  -2   4  16     4517.22     4120.73    180.04 o 
  -1   4  16        2.78      746.14    296.47 o 
   0   4  16     6963.21     6953.48    251.98 o 
   1   4  16       38.46       39.45     38.85 o 
   2   4  16      626.38      588.23    113.80 o 
   3   4  16       57.99      169.18     94.22 o 
   4   4  16     6336.87     6188.51    392.20 o 
   5   4  16       22.13       19.42     31.84 o 
   6   4  16     1131.36     1163.17    182.61 o 
  -6   5  16     1690.38     2159.09    252.59 o 
  -5   5  16      394.26      242.65     54.40 o 
  -4   5  16      857.27     1489.41    532.89 o 
  -3   5  16        3.35      391.71     60.41 o 
  -2   5  16     3724.16     3887.86    183.76 o 
  -1   5  16      665.48      578.43     82.68 o 
   0   5  16     1231.74     1281.11    125.95 o 
   1   5  16      464.51     1233.25    116.44 o 
   2   5  16     1627.13     1600.98    128.70 o 
   3   5  16       42.95       26.65     29.08 o 
   4   5  16      573.73      682.73    148.47 o 
   5   5  16       45.49       13.96     48.78 o 
  -4   6  16      754.49     1818.26    241.41 o 
  -3   6  16      114.29       90.50     49.40 o 
  -2   6  16     1457.16     1422.05    138.34 o 
  -1   6  16       73.91      127.32     51.59 o 
   0   6  16      536.85      494.32     84.20 o 
   1   6  16      108.83      129.66     46.76 o 
   2   6  16     1116.04     1093.56    184.58 o 
   3   6  16      247.12      387.57    119.97 o 
  -9   1  17        0.47      -13.28     33.07 o 
  -8   1  17     2688.51     2857.24    154.95 o 
  -7   1  17       31.09       39.39     15.75 o 
  -6   1  17     3778.76     3849.71    125.97 o 
  -5   1  17       97.12      149.98     21.40 o 
  -4   1  17    10025.41     9794.68    348.99 o 
  -3   1  17      496.41      538.92     59.02 o 
  -2   1  17     5068.49     5278.85    149.74 o 
  -1   1  17      646.43      771.33     82.34 o 
   0   1  17    13123.19    13410.13    226.68 o 
   1   1  17      308.15      943.71    190.56 o 
   2   1  17     5874.10     5337.07    337.36 o 
   3   1  17       26.39       81.24     24.23 o 
   4   1  17     5692.24     5610.94    163.40 o 
   5   1  17      165.70      179.37     33.01 o 
   6   1  17     3380.88     3354.56    154.48 o 
   7   1  17        4.80      -12.76     26.05 o 
   8   1  17     1286.60     1214.37    117.75 o 
  -9   2  17        0.83       85.53     65.80 o 
  -8   2  17     3415.55     3092.89    215.35 o 
  -7   2  17        5.77       63.82     31.03 o 
  -6   2  17     2926.27     3064.57    139.86 o 
  -5   2  17       63.04       79.59     21.53 o 
  -4   2  17    10282.90     9612.53    293.26 o 
  -3   2  17       20.63        8.90     18.34 o 
  -2   2  17     9286.17     8896.02    353.05 o 
  -1   2  17        0.18       -2.23     24.72 o 
   0   2  17    10133.93     9715.69    350.39 o 
   1   2  17       20.63       24.93     20.18 o 
   2   2  17     8660.06     8146.98    312.16 o 
   3   2  17      288.27      340.40     37.80 o 
   4   2  17     7168.16     6868.67    172.10 o 
   5   2  17      344.47      365.43     60.46 o 
   6   2  17     3627.66     3431.89    203.88 o 
   7   2  17       34.47       49.85     24.89 o 
   8   2  17     1678.21     1412.92    156.13 o 
  -8   3  17     1229.89     1385.14    167.72 o 
  -7   3  17       15.85      113.07     45.53 o 
  -6   3  17     2911.45     4857.51    329.69 o 
  -5   3  17      118.04      153.45     38.79 o 
  -4   3  17     6672.74     7100.53    251.47 o 
  -3   3  17       75.94      204.25     57.23 o 
  -2   3  17     8056.82     7958.15    238.94 o 
  -1   3  17      136.17      149.19     55.85 o 
   0   3  17     3423.04     3431.89    227.05 o 
   1   3  17      678.44      609.20    109.49 o 
   2   3  17     8070.72     7737.31    365.56 o 
   3   3  17       83.66       64.51     38.18 o 
   4   3  17     4242.29     3980.68    287.45 o 
   5   3  17       73.11       32.04     13.08 o 
   6   3  17     2081.14     2090.63    223.63 o 
   7   3  17       30.06        6.42     16.19 o 
  -7   4  17      106.10       93.56     52.59 o 
  -6   4  17     2136.45     2577.14    349.81 o 
  -5   4  17       25.14      368.21     88.87 o 
  -4   4  17      340.83     1766.54   1152.45 o 
  -3   4  17       68.16      136.07     37.79 o 
  -2   4  17     3513.40     3186.22    162.81 o 
  -1   4  17       65.96     1101.03    102.06 o 
   0   4  17      953.34     1004.74    157.37 o 
   1   4  17        1.49      -11.93     27.37 o 
   2   4  17     2474.63     2465.23    229.61 o 
   3   4  17       42.55      116.11     89.71 o 
   4   4  17      640.03      635.13    131.96 o 
   5   4  17       81.63       82.98     67.99 o 
   6   4  17     1006.29      874.08    163.40 o 
  -6   5  17     1395.20     1974.79    240.65 o 
  -5   5  17        4.91       64.08     45.11 o 
  -4   5  17     2452.17     2277.24    164.26 o 
  -3   5  17       27.72      346.64     59.33 o 
  -2   5  17     1810.82     1905.00    135.29 o 
  -1   5  17      540.30      577.36    118.55 o 
   0   5  17     2100.97     1937.24    210.66 o 
   1   5  17       36.12      319.55     75.27 o 
   2   5  17     2414.16     2446.82    157.75 o 
   3   5  17       41.68       68.85     55.87 o 
   4   5  17     2655.90     2745.11    288.58 o 
   5   5  17       17.15       58.19     52.53 o 
  -4   6  17     1911.20     2049.89    245.32 o 
  -3   6  17       48.32      135.75     69.41 o 
  -2   6  17     1333.52     1373.28    136.65 o 
  -1   6  17      111.23      104.73     45.48 o 
   0   6  17     2202.82     1911.34    156.40 o 
   1   6  17        1.26      154.78     49.50 o 
   2   6  17      988.48     1227.33    203.71 o 
   3   6  17       43.23      104.07     84.53 o 
  -9   0  18        4.54       39.00     30.81 o 
  -8   0  18     2710.69     2526.43    193.77 o 
  -7   0  18        1.37       11.12     19.09 o 
  -6   0  18     4261.81     4832.79    220.70 o 
  -5   0  18       27.97       63.13     24.76 o 
  -4   0  18    13950.56    14470.08    319.83 o 
  -3   0  18      122.31      159.35     30.40 o 
  -2   0  18     6877.22     6587.99    290.15 o 
  -1   0  18      170.73      230.72     30.13 o 
   0   0  18    23604.37    23636.62    551.03 o 
   1   0  18      259.48      265.64     72.27 o 
   2   0  18     6473.55     7749.44    525.70 o 
   3   0  18       47.14       71.31     20.99 o 
   4   0  18    12789.15    14325.27    318.84 o 
   5   0  18        1.09       33.43     19.60 o 
   6   0  18     2247.95     2420.62    246.23 o 
   7   0  18       21.25       25.99      4.65 o 
   8   0  18     1783.27     1518.27    234.79 o 
  -9   1  18      120.24      182.59     89.37 o 
  -8   1  18     1945.35     3526.49    199.75 o 
  -7   1  18        3.40       41.64     20.44 o 
  -6   1  18     4283.04     4556.37    155.71 o 
  -5   1  18      358.24      354.89     30.99 o 
  -4   1  18     5877.70     6072.92    208.06 o 
  -3   1  18       14.81       51.76     31.75 o 
  -2   1  18     9618.67     9991.52    204.82 o 
  -1   1  18     2555.71     2646.47     86.75 o 
   0   1  18     7860.07     7860.65    214.25 o 
   1   1  18       37.83      197.68     57.16 o 
   2   1  18     6113.15     4548.21   1712.34 o 
   3   1  18      141.25      297.51     41.14 o 
   4   1  18     4662.37     4540.29    151.38 o 
   5   1  18       93.57       88.88     26.00 o 
   6   1  18     1819.26     1863.32    117.66 o 
   7   1  18        9.56      -20.36     21.08 o 
   8   1  18     1385.04     1293.43    155.45 o 
  -9   2  18       18.87       54.01     28.67 o 
  -8   2  18      186.62     2109.32   1275.49 o 
  -7   2  18      131.30      315.44     50.64 o 
  -6   2  18     2412.25     2640.49    106.87 o 
  -5   2  18       36.39       63.49     23.83 o 
  -4   2  18      507.32      766.58    153.15 o 
  -3   2  18      916.73      966.07    128.97 o 
  -2   2  18    10570.60    11153.31    408.37 o 
  -1   2  18       54.03       57.09     13.71 o 
   0   2  18     1515.08     1662.59    149.94 o 
   1   2  18        1.11       60.62     38.74 o 
   2   2  18     7273.42     6782.52    205.28 o 
   3   2  18      407.90      333.32     38.77 o 
   4   2  18     1325.96     1390.69     81.03 o 
   5   2  18       22.05       68.34     30.14 o 
   6   2  18     2001.81     2008.96    167.94 o 
   7   2  18       83.42      110.31     42.56 o 
  -8   3  18     1793.49     2256.86    183.55 o 
  -7   3  18       98.22      106.39     43.95 o 
  -6   3  18     3234.78     3295.32    276.72 o 
  -5   3  18        2.40       69.98     74.28 o 
  -4   3  18     5868.25     6458.05    246.96 o 
  -3   3  18        1.91       15.83     15.33 o 
  -2   3  18     4388.09     4510.08    264.15 o 
  -1   3  18      316.80      467.41     90.14 o 
   0   3  18     4639.93     4553.24    268.06 o 
   1   3  18      490.73      441.41     87.91 o 
   2   3  18     6100.46     5592.60    315.95 o 
   3   3  18      393.48      310.94     81.30 o 
   4   3  18     2671.36     2613.42    233.45 o 
   5   3  18      200.51      146.69     55.28 o 
   6   3  18     1752.38     1659.65    209.36 o 
   7   3  18        2.71      -34.20     50.55 o 
  -7   4  18       74.86       98.36     40.68 o 
  -6   4  18     1790.71     2275.06    363.80 o 
  -5   4  18        0.03       61.06     43.07 o 
  -4   4  18     6027.84     5745.19    264.96 o 
  -3   4  18       75.95      175.68     83.50 o 
  -2   4  18     1210.53     1281.16    106.86 o 
  -1   4  18       75.95       43.36     29.24 o 
   0   4  18    10193.08     9611.84    430.39 o 
   1   4  18        1.24       42.34     30.46 o 
   2   4  18     2043.01     1826.73    198.67 o 
   3   4  18      131.76      114.87     59.11 o 
   4   4  18     5659.26     5413.27    369.56 o 
   5   4  18       23.32       97.22     62.24 o 
   6   4  18      855.85      946.39    167.81 o 
  -6   5  18     1446.74     1971.63    240.77 o 
  -5   5  18      161.98      162.58     47.18 o 
  -4   5  18      534.87     1016.14    457.74 o 
  -3   5  18      225.73      362.42     68.58 o 
  -2   5  18     3039.06     2801.55    165.21 o 
  -1   5  18     1122.50     1043.27    159.09 o 
   0   5  18      632.20      740.24    154.66 o 
   1   5  18      179.34      261.02     86.42 o 
   2   5  18     3238.06     3209.39    290.20 o 
   3   5  18       53.91      216.79     82.94 o 
   4   5  18      704.51      811.34    159.08 o 
   5   5  18      323.95      235.43     87.96 o 
  -4   6  18      435.16     1349.57    202.31 o 
  -3   6  18      313.25      329.73    100.13 o 
  -2   6  18     1550.32     1664.45    150.26 o 
  -1   6  18      138.88      123.39     46.20 o 
   0   6  18      753.89      986.91    176.06 o 
   1   6  18       70.78      302.69     66.57 o 
   2   6  18     1070.58     1234.49    221.11 o 
  -9   1  19       15.70        8.22      9.18 o 
  -8   1  19     2853.50     2771.53    220.83 o 
  -7   1  19        2.31       -1.53     13.45 o 
  -6   1  19     4075.18     4536.96    182.09 o 
  -5   1  19      284.85      278.37     34.83 o 
  -4   1  19     7527.79     7642.10    239.04 o 
  -3   1  19      285.06      324.76     38.79 o 
  -2   1  19     6048.23     6555.51    159.26 o 
  -1   1  19       30.49       39.95     14.47 o 
   0   1  19     5521.07     5295.12    191.58 o 
   1   1  19      146.84      248.05     46.26 o 
   2   1  19     6644.19     6694.40    210.81 o 
   3   1  19       36.16      265.22     45.11 o 
   4   1  19     4048.78     4012.86    145.92 o 
   5   1  19       70.22       76.49     25.72 o 
   6   1  19     1721.24     1673.75    139.33 o 
   7   1  19       43.43       60.31     60.50 o 
   8   1  19     1242.06     1041.67    138.72 o 
  -8   2  19     4010.24     4030.58    315.95 o 
  -7   2  19      120.96      277.48     59.87 o 
  -6   2  19     3946.07     4073.16    150.69 o 
  -5   2  19        5.92      122.67     42.60 o 
  -4   2  19     9103.11     9101.84    167.43 o 
  -3   2  19      137.81      232.01     70.94 o 
  -2   2  19     9017.64     7471.19    667.08 o 
  -1   2  19        0.32        0.86      6.65 o 
   0   2  19     8053.21     7917.58    228.59 o 
   1   2  19       38.53       91.48     60.58 o 
   2   2  19     7219.37     6896.19    212.29 o 
   3   2  19       20.08       23.48     10.46 o 
   4   2  19     5513.60     5145.95    158.42 o 
   5   2  19        3.93       11.17     13.17 o 
   6   2  19     2476.19     2533.25    144.60 o 
   7   2  19       28.29       53.05     28.80 o 
  -8   3  19     1081.57     1748.80    285.40 o 
  -7   3  19        0.89        6.89     18.28 o 
  -6   3  19     3220.92     3664.75    293.41 o 
  -5   3  19        4.73      297.76    182.65 o 
  -4   3  19      657.55      917.22     97.50 o 
  -3   3  19        1.77        2.48     15.84 o 
  -2   3  19     5518.96     5319.41    294.86 o 
  -1   3  19       19.60      150.75     81.90 o 
   0   3  19     4148.26     4175.37    259.24 o 
   1   3  19      302.12      317.87     73.70 o 
   2   3  19     5063.20     4616.98    295.97 o 
   3   3  19       56.51      114.94     56.89 o 
   4   3  19     1157.95     1168.98    158.10 o 
   5   3  19       35.28       51.48     34.21 o 
   6   3  19     1698.41     1793.30    220.70 o 
   7   3  19       15.96       27.22     33.89 o 
  -7   4  19      107.59      119.90     43.64 o 
  -6   4  19     1556.65     1535.48    199.33 o 
  -5   4  19       14.43        4.44     24.54 o 
  -4   4  19      169.21      332.14     72.22 o 
  -3   4  19     1362.84     1366.29    118.17 o 
  -2   4  19      600.56      644.60     78.26 o 
  -1   4  19       20.21       29.65     25.62 o 
   0   4  19      739.82      883.08    152.69 o 
   1   4  19       44.47      231.60    129.83 o 
   2   4  19     1036.30      923.05    149.02 o 
   3   4  19      554.07      443.83    105.59 o 
   4   4  19      562.45      747.46    148.45 o 
   5   4  19       24.64      107.32     80.65 o 
   6   4  19      425.25      539.95    132.68 o 
  -6   5  19     1435.68     2043.26    171.04 o 
  -5   5  19      185.70      303.16     64.60 o 
  -4   5  19     2366.29     2049.63    156.65 o 
  -3   5  19       33.58      249.44     54.30 o 
  -2   5  19     1667.97     1815.74    137.71 o 
  -1   5  19       51.35       92.58     78.64 o 
   0   5  19     1314.88     1149.83    167.02 o 
   1   5  19       85.98      115.03     79.41 o 
   2   5  19     2241.76     2541.99    282.68 o 
   3   5  19       63.80      318.38    138.09 o 
   4   5  19     1131.93     1210.98    208.81 o 
  -3   6  19      115.36      177.31     94.46 o 
  -2   6  19     1181.60     1344.47    135.79 o 
  -1   6  19      107.18      112.98     39.92 o 
   0   6  19     1976.29     1726.08    149.07 o 
   1   6  19        5.59      220.35     84.73 o 
   2   6  19     1179.60     1171.41    195.97 o 
  -9   0  20        0.28       -4.77     29.27 o 
  -8   0  20     4743.83     4546.23    472.65 o 
  -7   0  20        4.52      -13.82     13.82 o 
  -6   0  20     2177.33     2797.81    476.13 o 
  -5   0  20      157.95      189.68     41.71 o 
  -4   0  20    13107.87    13157.81    315.86 o 
  -3   0  20       60.69       49.01     14.08 o 
  -2   0  20     9100.78     8323.52    338.92 o 
  -1   0  20      258.06      268.17     65.15 o 
   0   0  20    29826.64    30924.56    662.52 o 
   1   0  20      214.85      302.25     67.33 o 
   2   0  20     6063.30     7211.33    493.10 o 
   3   0  20       45.00       74.83     22.99 o 
   4   0  20     8829.22     9697.73    269.24 o 
   5   0  20        0.65       11.64     20.34 o 
   6   0  20     2354.75     2489.95    346.80 o 
   7   0  20       46.97       23.64     28.57 o 
   8   0  20     1387.86     1238.63    216.44 o 
  -9   1  20        5.26       20.50     15.24 o 
  -8   1  20     1581.31     1926.17    160.74 o 
  -7   1  20        3.12       10.82     15.47 o 
  -6   1  20     4896.70     5065.12    235.48 o 
  -5   1  20      323.86      411.40     50.98 o 
  -4   1  20     4939.67     5158.38    198.95 o 
  -3   1  20      524.24      612.73     57.18 o 
  -2   1  20     5788.22     5947.54    152.30 o 
  -1   1  20      325.31      527.68     39.03 o 
   0   1  20     9582.69     9692.93    275.28 o 
   1   1  20        9.45       27.63     17.87 o 
   2   1  20     6555.53     6683.98    215.29 o 
   3   1  20      177.14      374.70     51.01 o 
   4   1  20     4525.98     4477.34    134.51 o 
   5   1  20       11.78       53.83     27.43 o 
   6   1  20     1659.68     1745.00    117.18 o 
   7   1  20        6.28        5.24     29.57 o 
  -8   2  20       20.28     2202.98   1563.66 o 
  -7   2  20       87.19      323.91     55.15 o 
  -6   2  20     3096.36     3301.15    152.93 o 
  -5   2  20       20.46      142.18     44.35 o 
  -4   2  20      116.87      156.16     57.39 o 
  -3   2  20      545.92      612.05    116.37 o 
  -2   2  20     8126.29     9232.49    394.08 o 
  -1   2  20      490.71      408.32     80.30 o 
   0   2  20        0.70       68.23     41.87 o 
   1   2  20       51.55      153.07     42.80 o 
   2   2  20     6698.65     6423.41    209.16 o 
   3   2  20      406.20      327.96     40.91 o 
   4   2  20      199.20      246.04     42.66 o 
   5   2  20       44.21      150.38     58.52 o 
   6   2  20     1459.05     1467.35    109.95 o 
   7   2  20       55.29       49.06     37.85 o 
  -8   3  20     1545.24     1842.13    173.41 o 
  -7   3  20        8.08       -9.09    107.55 o 
  -6   3  20     2642.09     4260.66    313.60 o 
  -5   3  20       29.97      505.54    267.17 o 
  -4   3  20     4499.70     4421.56    357.14 o 
  -3   3  20       16.35      104.73     73.01 o 
  -2   3  20     8073.72     8261.66    378.60 o 
  -1   3  20        7.08      135.99     73.23 o 
   0   3  20     4273.27     3801.33    252.53 o 
   1   3  20      482.23      397.99     84.72 o 
   2   3  20     6128.46     5761.04    334.10 o 
   3   3  20      240.40      349.75     87.95 o 
   4   3  20     3271.78     3023.74    260.48 o 
   5   3  20       15.91       13.14     20.26 o 
   6   3  20     1508.03     1485.24    196.79 o 
   7   3  20       10.54       42.00     26.85 o 
  -7   4  20       10.81      136.89     55.66 o 
  -6   4  20     1446.30     2280.85    239.00 o 
  -5   4  20       31.62       30.90     32.48 o 
  -4   4  20     6352.70     5984.79    404.67 o 
  -3   4  20        3.56      512.57     79.19 o 
  -2   4  20     2631.36     2428.86    145.86 o 
  -1   4  20       44.43       79.19     32.59 o 
   0   4  20    17791.62    16761.03    581.97 o 
   1   4  20      191.86      576.63    137.59 o 
   2   4  20     2192.80     1953.95    209.59 o 
   3   4  20       25.10       94.65     52.94 o 
   4   4  20     4130.23     4086.79    324.94 o 
   5   4  20        0.53      120.02     70.67 o 
   6   4  20     1060.99     1095.47    188.20 o 
  -6   5  20     1337.68     1741.53    158.49 o 
  -5   5  20      149.08      327.81     67.93 o 
  -4   5  20      414.46     1723.40    204.68 o 
  -3   5  20        1.77       60.91     30.81 o 
  -2   5  20     2297.63     2224.29    151.91 o 
  -1   5  20      135.91      252.38     85.50 o 
   0   5  20     1017.76     1051.10    188.11 o 
   1   5  20      113.04       97.06     66.74 o 
   2   5  20     3012.61     2682.15    271.91 o 
   3   5  20       19.43      659.09    144.16 o 
   4   5  20      565.43      680.92    149.39 o 
  -3   6  20      220.30      354.75    101.62 o 
  -2   6  20      929.15     1149.11    132.33 o 
  -1   6  20      249.11      216.76     59.70 o 
   0   6  20      499.95      974.35    299.31 o 
   1   6  20      143.56      196.22     82.04 o 
   2   6  20     1308.05     1413.57    221.77 o 
  -9   1  21       38.18       70.58     55.04 o 
  -8   1  21     2368.80     2780.10    207.51 o 
  -7   1  21        0.43       41.63     18.85 o 
  -6   1  21     2465.95     3171.45    357.30 o 
  -5   1  21      238.24      273.80     40.93 o 
  -4   1  21     6865.83     6932.98    233.34 o 
  -3   1  21       68.85      174.59     50.35 o 
  -2   1  21     6230.94     6315.70    158.97 o 
  -1   1  21      179.53      186.16     25.07 o 
   0   1  21    10393.33    10617.13    295.05 o 
   1   1  21      341.25      299.79     36.84 o 
   2   1  21     6276.83     5991.78    378.86 o 
   3   1  21       37.11      117.54     36.08 o 
   4   1  21     2935.04     3100.67    113.52 o 
   5   1  21      335.80      429.30     54.23 o 
   6   1  21     1715.52     1626.72    113.92 o 
   7   1  21        9.74       37.97     48.72 o 
  -8   2  21     3327.73     3417.19    227.01 o 
  -7   2  21      242.29      235.86     44.58 o 
  -6   2  21     3959.89     4073.11    138.28 o 
  -5   2  21       78.39      270.68     59.07 o 
  -4   2  21     6245.92     6343.89    232.19 o 
  -3   2  21        5.69      216.45     96.24 o 
  -2   2  21     7764.65     7831.89    373.11 o 
  -1   2  21      157.50      163.45     61.54 o 
   0   2  21     7838.89     7302.53    317.89 o 
   1   2  21       16.00      104.12     38.63 o 
   2   2  21     5841.68     5617.85    200.99 o 
   3   2  21       31.47       34.83     17.88 o 
   4   2  21     4865.97     4337.15    153.99 o 
   5   2  21       67.68       76.51     34.12 o 
   6   2  21     2735.80     2743.12    151.78 o 
   7   2  21        0.04       68.41     56.93 o 
  -8   3  21      695.79     1500.14    616.20 o 
  -7   3  21       30.26        7.75     34.93 o 
  -6   3  21     2250.82     3431.95    609.70 o 
  -5   3  21      127.41      299.33    100.88 o 
  -4   3  21      910.95     1795.58    579.60 o 
  -3   3  21      126.76      311.27     85.07 o 
  -2   3  21     5942.38     5827.94    326.48 o 
  -1   3  21        0.69      228.78     89.43 o 
   0   3  21     1181.98     1052.37    135.14 o 
   1   3  21      500.73      361.26     83.28 o 
   2   3  21     3229.46     3176.48    249.84 o 
   3   3  21      121.15      101.70     48.11 o 
   4   3  21     1763.62     1730.62    197.98 o 
   5   3  21        4.23       -6.90      9.96 o 
   6   3  21      866.93      933.39    170.80 o 
  -7   4  21      243.88      196.55     55.07 o 
  -6   4  21     1090.55     1436.91    189.34 o 
  -5   4  21      138.44      174.06     60.41 o 
  -4   4  21      531.24     2450.82   1476.64 o 
  -3   4  21      470.79      411.24     63.07 o 
  -2   4  21     1917.13     1815.11    129.14 o 
  -1   4  21     1128.06     1009.94    141.65 o 
   0   4  21     1149.73     1101.66    155.78 o 
   1   4  21      430.97      612.17    127.83 o 
   2   4  21      936.87      878.15    142.86 o 
   3   4  21      255.42      274.35     78.24 o 
   4   4  21      513.58      729.00    162.52 o 
   5   4  21       28.08       19.62     53.27 o 
   6   4  21      978.89     1047.45    186.31 o 
  -5   5  21      173.87      143.10     46.02 o 
  -4   5  21     2427.09     2322.93    231.65 o 
  -3   5  21        1.22       45.90     30.29 o 
  -2   5  21     3419.70     3333.88    186.61 o 
  -1   5  21        3.63      -15.47     27.42 o 
   0   5  21     3574.50     3477.09    295.78 o 
   1   5  21       92.61      255.37     91.33 o 
   2   5  21     1552.87     1870.33    248.23 o 
   3   5  21       55.06       92.07     75.35 o 
   4   5  21     1115.08     1023.69    181.45 o 
  -3   6  21        3.01      188.44     85.65 o 
  -2   6  21     1116.17     1229.91    131.90 o 
  -1   6  21       25.32      120.94     52.80 o 
   0   6  21     1848.77     1819.17    160.98 o 
   1   6  21       39.34       93.61     64.24 o 
   2   6  21     1045.87     1151.89    212.78 o 
  -9   0  22        8.70       21.62     16.25 o 
  -8   0  22     3817.58     3317.41    282.46 o 
  -7   0  22        7.25        6.68      6.66 o 
  -6   0  22     4870.12     5380.31    255.55 o 
  -5   0  22       24.65       74.44     49.99 o 
  -4   0  22    13887.14    13784.93    329.89 o 
  -3   0  22       38.14       28.32     13.96 o 
  -2   0  22     4547.67     4126.49    252.68 o 
  -1   0  22       11.04       93.29     52.22 o 
   0   0  22    18800.63    18776.50    542.63 o 
   1   0  22       25.37       16.43     24.97 o 
   2   0  22     4789.53     5393.92    211.41 o 
   3   0  22       55.54       65.02     20.36 o 
   4   0  22     5385.54     6066.54    217.05 o 
   5   0  22       33.37       44.34     27.43 o 
   6   0  22     3464.71     3204.77    311.98 o 
   7   0  22       39.10        0.93     29.35 o 
  -9   1  22        4.77       59.43     36.34 o 
  -8   1  22     1443.96     1905.98    194.89 o 
  -7   1  22       19.37       64.79     35.53 o 
  -6   1  22     2157.73     2214.11    118.27 o 
  -5   1  22        3.42       25.27     20.45 o 
  -4   1  22     4230.54     4470.71    190.61 o 
  -3   1  22       34.21       55.93     23.73 o 
  -2   1  22     6539.84     6639.65    182.40 o 
  -1   1  22       12.63       52.93     23.91 o 
   0   1  22     8301.65     8543.36    180.93 o 
   1   1  22      489.96      601.47     62.63 o 
   2   1  22     4820.25     5147.19    202.05 o 
   3   1  22      132.64      262.17     53.50 o 
   4   1  22     4636.54     4745.99    141.90 o 
   5   1  22        3.07       43.23     24.54 o 
   6   1  22     1549.52     1495.49    137.00 o 
   7   1  22      101.61       67.10     45.35 o 
  -8   2  22       89.73     1630.58   1027.70 o 
  -7   2  22       46.99      101.83     32.17 o 
  -6   2  22     2566.38     2878.05    118.00 o 
  -5   2  22       26.88       69.85     26.46 o 
  -4   2  22        0.75      134.81     43.85 o 
  -3   2  22        7.03      200.66     92.41 o 
  -2   2  22     6760.75     7380.78    371.88 o 
  -1   2  22      298.58      321.88     79.12 o 
   0   2  22     1236.36     1334.56    109.24 o 
   1   2  22       24.55      160.08     58.40 o 
   2   2  22     4722.67     4621.46    187.26 o 
   3   2  22       29.27       15.03     10.37 o 
   4   2  22      211.77      251.13     60.18 o 
   5   2  22       20.15       96.09     34.86 o 
   6   2  22     1444.56     1457.77    112.97 o 
   7   2  22        6.19       -4.37     28.03 o 
  -8   3  22     1355.62     1506.24    159.43 o 
  -7   3  22       21.95       62.79     32.27 o 
  -6   3  22     1299.42     2846.72    949.49 o 
  -5   3  22      229.17      380.77    133.87 o 
  -4   3  22     2658.08     2965.39    171.93 o 
  -3   3  22        3.88      115.84     96.98 o 
  -2   3  22     5241.66     5220.69    319.08 o 
  -1   3  22       19.33      329.85    101.83 o 
   0   3  22     3669.32     3366.60    248.48 o 
   1   3  22       30.97       84.46     44.68 o 
   2   3  22     3272.58     2890.18    242.71 o 
   3   3  22        4.81       93.13     44.60 o 
   4   3  22     2427.32     2142.74    221.77 o 
   5   3  22      179.77      195.45     68.87 o 
   6   3  22      966.75      938.02    158.85 o 
  -7   4  22        0.21      181.19     77.51 o 
  -6   4  22      944.89     1266.75    180.17 o 
  -5   4  22       92.10      111.50     56.22 o 
  -4   4  22     6357.75     6058.63    396.68 o 
  -3   4  22        3.50       13.05     21.22 o 
  -2   4  22     1106.52     1152.55    107.13 o 
  -1   4  22        6.93      148.01     78.58 o 
   0   4  22     5254.97     4637.82    313.46 o 
   1   4  22       93.22      282.46    107.78 o 
   2   4  22     1525.93     1543.00    191.47 o 
   3   4  22        6.02       41.24     45.86 o 
   4   4  22     2799.48     2786.98    275.26 o 
   5   4  22       12.20       28.15     26.67 o 
  -5   5  22      197.74      194.33     68.10 o 
  -4   5  22      569.95      800.65    145.74 o 
  -3   5  22       56.67      103.31     40.44 o 
  -2   5  22     2153.11     2245.30    160.03 o 
  -1   5  22       82.69      116.89     59.36 o 
   0   5  22     1065.03      986.36    165.42 o 
   1   5  22      498.88      376.20    113.03 o 
   2   5  22      920.37      972.44    166.14 o 
   3   5  22        4.94       94.69     62.83 o 
   4   5  22      635.43      967.01    216.68 o 
  -3   6  22       88.46      132.55     69.71 o 
  -2   6  22     1114.50     1301.82    211.38 o 
  -1   6  22      214.18      289.67     71.71 o 
   0   6  22      283.30      930.48    342.11 o 
   1   6  22      243.31      227.29     89.77 o 
  -9   1  23        0.08       -7.40     28.18 o 
  -8   1  23     1613.36     1876.89    134.98 o 
  -7   1  23       78.49       61.65     23.14 o 
  -6   1  23     3457.78     3636.34    148.00 o 
  -5   1  23       15.03       20.55     18.62 o 
  -4   1  23     5644.67     5921.74    263.99 o 
  -3   1  23      399.61      410.11     47.23 o 
  -2   1  23     6660.58     6661.27    165.54 o 
  -1   1  23       98.02      414.86     72.71 o 
   0   1  23     5252.80     5154.47    146.01 o 
   1   1  23      570.48      632.39     57.00 o 
   2   1  23     2966.18     2837.31    154.24 o 
   3   1  23      132.75      196.15     39.59 o 
   4   1  23     2447.61     2552.08    106.89 o 
   5   1  23      103.16      111.14     29.52 o 
   6   1  23     1428.61     1476.79    176.43 o 
   7   1  23       38.35       55.71     53.30 o 
  -8   2  23     3040.93     2852.44    304.90 o 
  -7   2  23       22.40      187.67     42.95 o 
  -6   2  23     2847.75     3141.96    134.14 o 
  -5   2  23      139.20      167.25     40.19 o 
  -4   2  23     7106.48     7233.01    256.47 o 
  -3   2  23        5.35      143.03     70.03 o 
  -2   2  23     7147.91     6768.48    364.66 o 
  -1   2  23       10.75       52.66     30.61 o 
   0   2  23     8562.78     8284.88    400.03 o 
   1   2  23        7.57      166.19     50.39 o 
   2   2  23     5071.20     4705.47    193.84 o 
   3   2  23        6.72        8.74     11.63 o 
   4   2  23     4247.94     3764.61    202.30 o 
   5   2  23        5.94       54.60     32.08 o 
   6   2  23     1055.17     1036.64    121.17 o 
   7   2  23        3.07       52.77     61.39 o 
  -8   3  23      626.28     1232.17    192.76 o 
  -7   3  23       37.07       77.28     34.42 o 
  -6   3  23     4034.82     4381.48    455.42 o 
  -5   3  23      215.38      367.59     93.45 o 
  -4   3  23     4216.56     4287.95    302.47 o 
  -3   3  23       65.77      178.93     80.89 o 
  -2   3  23     5939.33     5893.44    345.84 o 
  -1   3  23        0.67       10.53     50.50 o 
   0   3  23     3210.78     3196.02    244.52 o 
   1   3  23      129.97      128.46     56.35 o 
   2   3  23     3261.57     3125.98    253.69 o 
   3   3  23      119.95      209.87     69.65 o 
   4   3  23     1775.55     1885.53    218.91 o 
   5   3  23       36.13       -3.70     26.31 o 
   6   3  23      981.43     1050.83    177.61 o 
  -7   4  23      120.95       54.67     36.19 o 
  -6   4  23     1446.75     1623.77    206.22 o 
  -5   4  23       30.33       84.47     47.46 o 
  -4   4  23      647.21     1759.63    871.90 o 
  -3   4  23       11.27      215.83     62.84 o 
  -2   4  23     2058.83     2175.93    146.84 o 
  -1   4  23      642.83      719.37    127.71 o 
   0   4  23     1172.72     1079.11    157.99 o 
   1   4  23       22.85      159.68     72.27 o 
   2   4  23     2254.97     2148.53    229.34 o 
   3   4  23       87.11       64.71     40.46 o 
   4   4  23      409.51      430.53    129.16 o 
   5   4  23       13.16      121.44     80.47 o 
  -5   5  23      111.49      169.97     72.58 o 
  -4   5  23     2655.53     2157.42    229.41 o 
  -3   5  23      312.32      285.64     61.23 o 
  -2   5  23     3173.41     2984.26    183.62 o 
  -1   5  23       75.60      309.38     93.48 o 
   0   5  23     1693.10     1607.48    211.04 o 
   1   5  23       60.24      128.00     63.64 o 
   2   5  23     1225.73     1196.66    192.88 o 
   3   5  23        6.70       75.50     70.59 o 
   4   5  23     1750.36     1712.79    237.26 o 
  -2   6  23     1365.25     1317.35    141.38 o 
  -1   6  23        2.31      163.11     54.31 o 
   0   6  23     1819.64     1730.08    155.37 o 
   1   6  23        0.43       52.96     61.13 o 
  -9   0  24        0.35        1.81     12.79 o 
  -8   0  24     3762.48     3323.38    284.77 o 
  -7   0  24       80.64       67.12     46.36 o 
  -6   0  24     2086.69     2798.68    234.54 o 
  -5   0  24       90.80       97.72     35.60 o 
  -4   0  24    12459.01    12011.36    455.45 o 
  -3   0  24        6.38        2.34      5.37 o 
  -2   0  24     5710.69     5048.16    293.79 o 
  -1   0  24        0.67       13.57     34.18 o 
   0   0  24     9766.39     9573.33    403.50 o 
   1   0  24        4.15       12.34     13.34 o 
   2   0  24     5254.83     5359.79    323.54 o 
   3   0  24      421.44      491.93     85.98 o 
   4   0  24     4384.05     5011.57    325.98 o 
   5   0  24      118.85      103.57     52.87 o 
   6   0  24     2294.06     2212.28    265.10 o 
   7   0  24        0.27      -47.55     47.92 o 
  -8   1  24     1169.97     1675.07    167.57 o 
  -7   1  24        1.59       41.65     22.69 o 
  -6   1  24     4030.54     4263.68    146.06 o 
  -5   1  24      116.45      137.23     33.45 o 
  -4   1  24     4692.78     4561.35    200.96 o 
  -3   1  24      390.03      459.09     49.63 o 
  -2   1  24     6079.78     5760.19    176.42 o 
  -1   1  24      265.85      343.92    116.46 o 
   0   1  24     6842.85     6880.41    231.48 o 
   1   1  24      438.01      394.37     46.69 o 
   2   1  24     3217.97     3518.73    175.27 o 
   3   1  24        4.13       53.84     25.65 o 
   4   1  24     4130.42     4179.55    137.21 o 
   5   1  24       36.09       31.21     22.15 o 
   6   1  24     1704.91     1659.30    232.97 o 
   7   1  24       37.08       22.11     18.61 o 
  -8   2  24       65.33     1000.70    828.60 o 
  -7   2  24      159.75      312.37     55.30 o 
  -6   2  24     2372.93     2635.21    116.40 o 
  -5   2  24       25.66       96.75     48.40 o 
  -4   2  24     1281.90     1526.48    122.57 o 
  -3   2  24       13.34       55.70     70.65 o 
  -2   2  24     5491.81     6140.95    357.10 o 
  -1   2  24      570.02      564.42     72.54 o 
   0   2  24      373.36      649.81     86.00 o 
   1   2  24        7.48       62.92     33.36 o 
   2   2  24     3285.17     3373.53    168.15 o 
   3   2  24      162.19      134.78     27.73 o 
   4   2  24      770.67      835.43    105.09 o 
   5   2  24       42.29       45.15     44.86 o 
   6   2  24     1557.55     1491.94    149.22 o 
   7   2  24        0.96      -22.22     39.38 o 
  -7   3  24        0.27       12.78     28.71 o 
  -6   3  24     2016.37     3103.24    654.82 o 
  -5   3  24      151.07      103.32     36.82 o 
  -4   3  24     2673.99     2767.31    184.85 o 
  -3   3  24      213.29      232.04     77.97 o 
  -2   3  24     3415.10     3580.04    280.07 o 
  -1   3  24       88.33       94.32     48.76 o 
   0   3  24     3823.26     3622.63    273.09 o 
   1   3  24        2.21       81.01     40.04 o 
   2   3  24     2710.95     2339.06    221.53 o 
   3   3  24      151.82      188.26     65.97 o 
   4   3  24     3195.24     3118.16    274.52 o 
   5   3  24      243.82      174.03     62.10 o 
   6   3  24     1287.11     1094.58    174.30 o 
  -6   4  24     1104.42     1485.46    197.30 o 
  -5   4  24        6.44      113.80     60.45 o 
  -4   4  24     5683.79     5340.41    498.18 o 
  -3   4  24        2.06      332.90    106.81 o 
  -2   4  24      987.24     1028.38    104.15 o 
  -1   4  24      255.89      183.47     65.83 o 
   0   4  24     4033.89     3646.28    285.18 o 
   1   4  24        0.50       41.94     49.70 o 
   2   4  24     2513.18     2409.94    249.00 o 
   3   4  24       59.67       90.89     40.87 o 
   4   4  24     1891.62     1738.17    221.08 o 
   5   4  24       10.70      131.22     68.80 o 
  -5   5  24       61.62       90.13     59.34 o 
  -4   5  24      706.94      935.14    156.36 o 
  -3   5  24      689.70      518.08     80.76 o 
  -2   5  24     1476.90     1399.13    126.81 o 
  -1   5  24       34.50      117.88     84.12 o 
   0   5  24      532.50      663.43    139.26 o 
   1   5  24      205.88      248.86     86.16 o 
   2   5  24     1697.05     1693.05    233.51 o 
   3   5  24      114.72       54.74     56.11 o 
  -2   6  24      995.69      958.47    126.35 o 
  -1   6  24       41.05      123.88     49.35 o 
   0   6  24      128.28      463.63    202.09 o 
  -8   1  25     1852.04     2011.70    136.44 o 
  -7   1  25        0.19       57.82     24.41 o 
  -6   1  25     2492.10     3065.66    165.55 o 
  -5   1  25       36.79       67.64     35.86 o 
  -4   1  25     4066.84     3883.49    183.49 o 
  -3   1  25      356.93      366.08     45.04 o 
  -2   1  25     4958.39     4930.08    143.69 o 
  -1   1  25      124.37      478.91     80.10 o 
   0   1  25     4332.44     4457.02    139.88 o 
   1   1  25      272.38      299.31     41.03 o 
   2   1  25     5201.14     4785.51    363.35 o 
   3   1  25      229.46      241.24     40.75 o 
   4   1  25     5177.54     5229.12    190.51 o 
   5   1  25       18.60       32.85     21.00 o 
   6   1  25     1571.43     1395.63    220.31 o 
   7   1  25       69.46       76.11     51.36 o 
  -8   2  25     2014.50     1818.91    167.07 o 
  -7   2  25       25.19      130.64     36.22 o 
  -6   2  25     2781.22     2959.81    133.74 o 
  -5   2  25        0.00       93.26     45.63 o 
  -4   2  25     5579.90     5578.90    229.77 o 
  -3   2  25        8.85       98.75     79.99 o 
  -2   2  25     5029.15     4993.81    332.38 o 
  -1   2  25       46.48       54.96     28.49 o 
   0   2  25     7826.64     7036.63    494.41 o 
   1   2  25       43.38       68.87     30.86 o 
   2   2  25     3319.81     3350.56    139.25 o 
   3   2  25      490.28      443.37     52.89 o 
   4   2  25     4445.40     4068.28    217.58 o 
   5   2  25      368.42      321.60     63.37 o 
   6   2  25      783.80      909.16    114.54 o 
  -7   3  25        7.16       -2.86     32.35 o 
  -6   3  25     2068.57     2563.11    324.14 o 
  -5   3  25       16.62      104.68     40.49 o 
  -4   3  25     1138.26     1453.04    166.35 o 
  -3   3  25       78.05       83.38     60.58 o 
  -2   3  25     3181.47     3044.71    261.74 o 
  -1   3  25        0.46       17.46     41.85 o 
   0   3  25     3745.39     3774.15    279.13 o 
   1   3  25       10.70       35.40     30.33 o 
   2   3  25     1958.26     1599.33    191.20 o 
   3   3  25       96.70      110.66     52.45 o 
   4   3  25     2371.70     2369.42    250.23 o 
   5   3  25        0.25      -25.21     31.65 o 
   6   3  25     1274.26     1150.04    185.15 o 
  -6   4  25     1066.87     1338.10    187.78 o 
  -5   4  25      147.54      132.80     60.76 o 
  -4   4  25      567.48     1244.40    564.27 o 
  -3   4  25        4.29      101.01     43.21 o 
  -2   4  25     1429.91     1568.66    130.14 o 
  -1   4  25       71.68       71.39     54.40 o 
   0   4  25      275.85      325.70    114.21 o 
   1   4  25       66.47      115.93     82.07 o 
   2   4  25     2663.71     2807.00    269.46 o 
   3   4  25      361.91      351.94    102.36 o 
   4   4  25      135.33      244.91     94.20 o 
   5   4  25        1.11       66.80     65.32 o 
  -5   5  25       31.06      213.53     80.50 o 
  -4   5  25     1086.43     1026.98    163.43 o 
  -3   5  25      151.38      160.58     47.68 o 
  -2   5  25      951.92     1007.73    109.49 o 
  -1   5  25       18.17       59.21     71.46 o 
   0   5  25     1930.13     1805.75    222.78 o 
   1   5  25       68.81       97.23     57.09 o 
   2   5  25     1611.61     1351.57    204.86 o 
   3   5  25        1.85      127.10     68.28 o 
  -8   0  26     4493.30     3991.17    319.44 o 
  -7   0  26        0.15      -31.51     31.51 o 
  -6   0  26     1963.83     2481.31    225.66 o 
  -5   0  26       12.10       -2.22     19.86 o 
  -4   0  26     8871.16     8248.80    392.25 o 
  -3   0  26        0.14       16.69      9.65 o 
  -2   0  26     4295.33     4079.63    273.94 o 
  -1   0  26        0.66      -19.23     26.17 o 
   0   0  26     3356.86     3484.81    249.77 o 
   1   0  26      502.92      537.90    101.28 o 
   2   0  26     6438.04     6522.34    365.56 o 
   3   0  26        1.33       24.13     28.62 o 
   4   0  26     1857.80     2217.13    229.64 o 
   5   0  26      243.87      209.66     74.28 o 
   6   0  26      600.37      824.62    164.01 o 
   7   0  26       33.85       75.22     68.69 o 
  -8   1  26     1481.84     1877.11    132.27 o 
  -7   1  26       17.12       26.90     15.40 o 
  -6   1  26     3293.55     3593.49    138.31 o 
  -5   1  26       16.41       55.03     40.27 o 
  -4   1  26     4494.57     4316.01    193.32 o 
  -3   1  26      245.77      238.09     37.78 o 
  -2   1  26     2932.59     2726.85    108.48 o 
  -1   1  26       37.89      299.70     62.43 o 
   0   1  26     5369.46     5489.05    319.73 o 
   1   1  26      131.73      185.92     37.61 o 
   2   1  26     2392.57     2723.10    161.14 o 
   3   1  26       48.25      107.41     34.27 o 
   4   1  26     2137.97     2251.36    127.76 o 
   5   1  26      165.24      165.06     46.24 o 
   6   1  26     1009.99     1250.92    199.82 o 
   7   1  26        2.79       19.35     19.62 o 
  -8   2  26       50.28      626.53    338.38 o 
  -7   2  26       96.74      162.09     36.38 o 
  -6   2  26     3399.01     3668.66    141.92 o 
  -5   2  26      127.04      190.36     37.55 o 
  -4   2  26      199.63      302.46     59.64 o 
  -3   2  26        0.41       25.31     23.81 o 
  -2   2  26     4750.87     6057.73    374.11 o 
  -1   2  26      235.75      213.47     48.57 o 
   0   2  26      604.53      873.18     97.94 o 
   1   2  26       18.12       19.39     26.58 o 
   2   2  26     2246.69     2351.45    127.73 o 
   3   2  26      258.08      268.63     42.49 o 
   4   2  26      102.62      214.29     75.03 o 
   5   2  26       69.79       58.55     27.00 o 
   6   2  26      741.49      704.31    107.30 o 
  -7   3  26        0.11       14.82     16.07 o 
  -6   3  26     2168.68     2550.86    184.86 o 
  -5   3  26       42.18      119.71     34.79 o 
  -4   3  26     3238.20     3209.41    187.33 o 
  -3   3  26        2.23       55.45     50.53 o 
  -2   3  26     3354.64     3377.43    280.05 o 
  -1   3  26      109.28       81.19     47.99 o 
   0   3  26     4162.78     4225.14    302.14 o 
   1   3  26      118.29      230.56     73.09 o 
   2   3  26     1985.48     1852.36    203.89 o 
   3   3  26       12.62       76.09     50.80 o 
   4   3  26     2183.83     2033.47    227.86 o 
   5   3  26       15.19        2.17     28.25 o 
   6   3  26      690.84      574.61    129.78 o 
  -6   4  26     1070.91     1407.57    195.12 o 
  -5   4  26        3.93       36.82     44.60 o 
  -4   4  26     4174.41     4054.35    443.95 o 
  -3   4  26       16.91      110.51     59.86 o 
  -2   4  26     2403.14     2338.47    245.27 o 
  -1   4  26       30.24       60.39     51.34 o 
   0   4  26     3316.28     3327.35    281.81 o 
   1   4  26       24.90      344.61    106.06 o 
   2   4  26     2362.92     2425.10    253.54 o 
   3   4  26       12.52       47.21     43.75 o 
   4   4  26     1185.76     1115.06    183.68 o 
   5   4  26       45.76      106.40     66.29 o 
  -5   5  26        2.99      269.99     92.27 o 
  -4   5  26      565.57      777.17    144.31 o 
  -3   5  26      147.05      138.61     45.34 o 
  -2   5  26     1178.10     1318.68    126.46 o 
  -1   5  26       18.18      157.08     73.73 o 
   0   5  26      654.41      829.29    168.65 o 
   1   5  26      203.61      234.90     82.91 o 
   2   5  26     1047.63     1030.50    186.89 o 
   3   5  26        9.60       54.36     45.96 o 
  -8   1  27     1509.10     1919.09    135.29 o 
  -7   1  27       50.12       23.19     15.53 o 
  -6   1  27     1879.33     2252.05    119.96 o 
  -5   1  27       69.37       77.33     28.59 o 
  -4   1  27     2954.88     2900.34    160.15 o 
  -3   1  27      281.05      295.44     41.62 o 
  -2   1  27     3280.01     3327.66    120.35 o 
  -1   1  27       52.23      146.13     43.10 o 
   0   1  27     6447.18     6956.36    305.71 o 
   1   1  27      889.18      535.34    324.11 o 
   2   1  27     4390.47     4403.62    166.42 o 
   3   1  27      356.16      426.73     56.04 o 
   4   1  27     1731.78     1881.97    119.21 o 
   5   1  27        1.95       -0.03     19.13 o 
   6   1  27     1389.27     1417.36    217.29 o 
  -8   2  27     2241.08     2036.79    182.89 o 
  -7   2  27       66.08       59.36     23.31 o 
  -6   2  27     2133.51     2375.37    132.71 o 
  -5   2  27        1.28       27.33     22.46 o 
  -4   2  27     4903.54     4872.57    224.69 o 
  -3   2  27        5.80       12.86     19.88 o 
  -2   2  27     3507.68     3663.76    161.89 o 
  -1   2  27        0.08       34.34     26.19 o 
   0   2  27     8473.30     7883.21    323.74 o 
   1   2  27       45.07      108.35     33.46 o 
   2   2  27     3795.04     3683.24    151.04 o 
   3   2  27        4.45        0.68      5.86 o 
   4   2  27     6912.83     6355.38    281.18 o 
   5   2  27       21.73       32.79     43.56 o 
   6   2  27      854.27      938.65    119.73 o 
  -7   3  27        1.83       44.23     31.56 o 
  -6   3  27     1681.88     1965.52    164.76 o 
  -5   3  27       22.19       29.80     15.03 o 
  -4   3  27     1735.79     1985.12    169.27 o 
  -3   3  27      208.04      345.95     93.73 o 
  -2   3  27     2617.73     2553.14    245.61 o 
  -1   3  27       79.05      112.06     58.34 o 
   0   3  27     2539.75     2379.85    238.96 o 
   1   3  27        1.41        5.71     58.10 o 
   2   3  27     2119.92     2134.93    224.69 o 
   3   3  27        0.80       82.12     51.19 o 
   4   3  27     1069.04     1125.28    183.81 o 
   5   3  27        7.46       12.97     23.78 o 
  -6   4  27      801.57      978.31    171.10 o 
  -5   4  27      311.65      207.97     72.34 o 
  -4   4  27      506.66     1060.01    302.26 o 
  -3   4  27        5.14       20.69     26.82 o 
  -2   4  27     2359.66     2348.42    256.63 o 
  -1   4  27      468.91      607.21    122.53 o 
   0   4  27      643.13      663.34    136.57 o 
   1   4  27      142.30      156.36     73.75 o 
   2   4  27     2317.25     2242.55    254.74 o 
   3   4  27      162.91       94.28     51.53 o 
   4   4  27      109.86      139.63     70.20 o 
  -4   5  27     1094.49     1067.46    167.94 o 
  -3   5  27        0.48       49.06     25.70 o 
  -2   5  27     1785.39     1821.79    169.46 o 
  -1   5  27       39.59      125.36     71.04 o 
   0   5  27     2750.21     2327.73    260.73 o 
   1   5  27      183.60      167.47     74.94 o 
   2   5  27     1224.39     1300.53    215.53 o 
   3   5  27        2.41       24.82     65.89 o 
  -8   0  28     2842.96     2432.90    249.53 o 
  -7   0  28       21.52       46.52     35.91 o 
  -6   0  28     3198.90     3862.86    294.38 o 
  -5   0  28       10.49       26.22     31.05 o 
  -4   0  28     5383.22     4855.29    313.17 o 
  -3   0  28        0.78       98.89     71.34 o 
  -2   0  28     8727.02     7294.37    381.44 o 
  -1   0  28      126.73      177.20     68.28 o 
   0   0  28    11638.66    12262.57    489.97 o 
   1   0  28      143.43      713.83    149.14 o 
   2   0  28     6775.65     6483.64    374.58 o 
   3   0  28      194.70      131.26     64.85 o 
   4   0  28     3547.23     3903.50    303.51 o 
   5   0  28       84.86      144.30     79.09 o 
   6   0  28     1450.64     1562.48    229.93 o 
  -8   1  28     1300.95     1622.96    126.84 o 
  -7   1  28        0.04       25.57     15.35 o 
  -6   1  28     1706.89     1787.64    116.64 o 
  -5   1  28       88.02      148.73     44.78 o 
  -4   1  28     4576.26     4366.15    166.36 o 
  -3   1  28      165.87      183.35     34.40 o 
  -2   1  28     5009.35     5230.60    515.74 o 
  -1   1  28      303.97      663.46     49.54 o 
   0   1  28     5214.23     5332.40    249.21 o 
   1   1  28      236.17      121.88    106.40 o 
   2   1  28     3239.55     3364.56    148.84 o 
   3   1  28      111.65      208.81     47.77 o 
   4   1  28     1133.87     1130.59     94.45 o 
   5   1  28       14.68        1.19     11.33 o 
   6   1  28     1563.27     1453.11    224.83 o 
  -8   2  28      123.76      721.94    605.70 o 
  -7   2  28        3.52       17.84     17.16 o 
  -6   2  28     2319.24     2425.18    138.66 o 
  -5   2  28      208.47      160.02     34.89 o 
  -4   2  28      207.84      222.45     54.79 o 
  -3   2  28        2.67       30.74     28.86 o 
  -2   2  28     3111.95     3504.99    313.57 o 
  -1   2  28       88.86       79.55     29.90 o 
   0   2  28      752.45      698.22    101.08 o 
   1   2  28       12.58       43.66     27.59 o 
   2   2  28     2099.07     2156.89    119.21 o 
   3   2  28        0.52       24.90     16.67 o 
   4   2  28      164.02      276.47     79.72 o 
   5   2  28       14.65       10.24     22.21 o 
   6   2  28      650.80      704.40    109.89 o 
  -7   3  28        2.25       55.77     36.97 o 
  -6   3  28     1762.02     2128.94    195.25 o 
  -5   3  28        1.11       27.16     15.53 o 
  -4   3  28     2444.55     2628.43    176.69 o 
  -3   3  28       26.33      101.27     73.78 o 
  -2   3  28     2039.02     1922.43    217.85 o 
  -1   3  28      247.49      202.30     74.09 o 
   0   3  28     3241.09     3531.15    286.65 o 
   1   3  28      368.72      323.88     86.04 o 
   2   3  28     1500.39     1419.73    189.29 o 
   3   3  28        8.88        5.37     12.08 o 
   4   3  28     1298.00     1507.06    203.30 o 
   5   3  28        9.68      -25.11     27.03 o 
  -6   4  28      453.32      654.39    135.10 o 
  -5   4  28       14.37       33.65     44.30 o 
  -4   4  28     2800.03     2846.25    438.48 o 
  -3   4  28       41.41       78.11     34.95 o 
  -2   4  28     2843.60     2589.98    271.22 o 
  -1   4  28       16.01       93.78     57.80 o 
   0   4  28     2468.03     2200.24    243.50 o 
   1   4  28       73.94      102.48     63.25 o 
   2   4  28     2421.37     2399.74    258.52 o 
   3   4  28       73.02       56.68     49.78 o 
   4   4  28     1187.67     1062.84    183.83 o 
  -4   5  28      627.89     1161.29    181.98 o 
  -3   5  28      173.88      135.70     49.16 o 
  -2   5  28     1544.99     1530.29    141.38 o 
  -1   5  28       40.03       95.79     83.06 o 
   0   5  28      469.97      528.34    126.03 o 
   1   5  28       14.56       60.30     66.32 o 
   2   5  28     1011.45      885.07    172.31 o 
  -8   1  29     1289.73     1465.97    121.47 o 
  -7   1  29       38.72       81.43     29.14 o 
  -6   1  29     1712.49     1937.61    123.44 o 
  -5   1  29       40.26      124.42     43.56 o 
  -4   1  29     2448.00     2445.79    125.80 o 
  -3   1  29       39.51       92.55     27.58 o 
  -2   1  29     2503.72     2649.83    167.00 o 
  -1   1  29      158.98      451.30     76.91 o 
   0   1  29     1841.35     2130.30    106.89 o 
   1   1  29       26.86       54.23     26.30 o 
   2   1  29     1124.43     1211.54     93.79 o 
   3   1  29      295.18      352.91     56.72 o 
   4   1  29     1070.97     1152.59     95.74 o 
   5   1  29      100.88       35.25     60.00 o 
   6   1  29     1029.59      899.71    175.51 o 
  -8   2  29     1705.68     1606.51    174.52 o 
  -7   2  29        3.49       75.51     26.84 o 
  -6   2  29     1543.30     1801.29    123.04 o 
  -5   2  29       41.98       59.65     25.94 o 
  -4   2  29     4282.33     4169.45    203.91 o 
  -3   2  29       10.30      125.32     73.80 o 
  -2   2  29     2396.63     2536.00    137.17 o 
  -1   2  29        0.90       -7.65     10.03 o 
   0   2  29     6346.83     5909.60    251.19 o 
   1   2  29      218.91      258.16     53.04 o 
   2   2  29     1340.61     1288.85    117.00 o 
   3   2  29      637.22      483.46     59.53 o 
   4   2  29     2977.85     2491.32    182.12 o 
   5   2  29       81.68      155.59     56.86 o 
   6   2  29      562.45      693.60    110.75 o 
  -7   3  29       36.30       11.57     17.74 o 
  -6   3  29     1474.08     1820.41    161.48 o 
  -5   3  29       17.06       63.17     28.71 o 
  -4   3  29     1757.61     1991.60    123.75 o 
  -3   3  29       67.16      184.03     85.63 o 
  -2   3  29     1902.81     1964.97    225.97 o 
  -1   3  29      140.55      161.42     76.51 o 
   0   3  29     2574.15     2745.68    263.48 o 
   1   3  29       47.04       45.53     39.87 o 
   2   3  29     1292.05     1166.91    173.95 o 
   3   3  29       50.32      125.81     79.74 o 
   4   3  29      662.84      677.32    142.98 o 
   5   3  29      122.42       73.30     45.46 o 
  -6   4  29      996.10      932.84    124.88 o 
  -5   4  29      226.30      101.60     45.15 o 
  -4   4  29      406.21      553.98     93.85 o 
  -3   4  29      105.25      211.10     56.98 o 
  -2   4  29     2227.26     2238.49    255.64 o 
  -1   4  29      126.30      182.63     80.39 o 
   0   4  29      372.07      443.03    117.54 o 
   1   4  29        0.62       54.69     50.90 o 
   2   4  29     1283.84     1446.42    208.21 o 
   3   4  29       33.65      107.16     66.11 o 
   4   4  29      111.89      186.18    101.66 o 
  -4   5  29     1777.03     1521.21    197.97 o 
  -3   5  29       68.92       86.99     32.23 o 
  -2   5  29     1099.26      937.60    179.21 o 
  -1   5  29       27.50       88.71     73.15 o 
   0   5  29     1104.76     1158.99    193.40 o 
   1   5  29      101.87       92.41     57.00 o 
   2   5  29      896.47      978.43    183.39 o 
  -8   0  30     1812.07     1527.55    202.55 o 
  -7   0  30        0.72       11.95     13.84 o 
  -6   0  30     2056.27     2569.77    250.95 o 
  -5   0  30       19.29       10.82     24.60 o 
  -4   0  30     4396.62     4068.76    298.30 o 
  -3   0  30        4.07       20.99     23.24 o 
  -2   0  30     7874.26     7005.99    387.63 o 
  -1   0  30     1747.21     1473.83    176.77 o 
   0   0  30     1817.99     2127.28    213.96 o 
   1   0  30      804.18      684.72    123.07 o 
   2   0  30     2372.19     2237.84    232.66 o 
   3   0  30      102.70      149.69     70.98 o 
   4   0  30     5903.73     5956.38    383.32 o 
   5   0  30      341.36      271.14     91.10 o 
   6   0  30     1095.93     1215.50    202.59 o 
  -8   1  30     1366.06     1620.14    152.22 o 
  -7   1  30       59.27       77.69     29.11 o 
  -6   1  30     1693.66     1790.57    139.58 o 
  -5   1  30       48.42       52.48     24.29 o 
  -4   1  30     4100.10     3928.67    162.50 o 
  -3   1  30       21.86      103.85     30.93 o 
  -2   1  30     4313.33     4196.41    447.83 o 
  -1   1  30       20.44      133.65     45.56 o 
   0   1  30     6362.16     6514.87    202.94 o 
   1   1  30      240.09      320.99     66.33 o 
   2   1  30     3272.90     3411.06    155.17 o 
   3   1  30       48.75      119.45     36.08 o 
   4   1  30     1540.71     1691.01    119.48 o 
   5   1  30       16.47       60.95     38.68 o 
   6   1  30     1300.64     1359.06    227.46 o 
  -7   2  30        0.41       38.72     19.35 o 
  -6   2  30     2562.13     2659.90    146.60 o 
  -5   2  30      111.71      145.72     35.47 o 
  -4   2  30      729.37      787.69     91.59 o 
  -3   2  30        6.77      151.80     76.70 o 
  -2   2  30     3553.83     3895.59    432.73 o 
  -1   2  30      251.54      235.94     54.87 o 
   0   2  30      597.05      690.03     96.44 o 
   1   2  30       26.99       38.72     27.26 o 
   2   2  30     2422.82     2239.16    124.33 o 
   3   2  30       29.31       35.99     16.66 o 
   4   2  30      100.74      136.54     52.79 o 
   5   2  30       42.37       30.85     46.38 o 
   6   2  30     1318.88     1170.88    144.52 o 
  -7   3  30       17.45       25.78     25.72 o 
  -6   3  30      920.06     1188.31    127.92 o 
  -5   3  30       52.51       83.91     39.45 o 
  -4   3  30     3169.85     3368.94    162.63 o 
  -3   3  30      116.48       80.39     61.24 o 
  -2   3  30     2224.69     2114.10    238.69 o 
  -1   3  30        9.72      120.25     71.63 o 
   0   3  30     3980.33     4084.30    328.89 o 
   1   3  30      103.55      123.21     64.25 o 
   2   3  30     2116.43     2007.40    235.50 o 
   3   3  30      114.90      188.80     78.51 o 
   4   3  30     1888.89     1749.47    239.33 o 
   5   3  30      100.70      105.67     52.91 o 
  -6   4  30     1042.75     1179.87    135.42 o 
  -5   4  30       44.37       48.44     44.55 o 
  -4   4  30     1906.94     1780.34    289.80 o 
  -3   4  30        0.03      102.55     54.41 o 
  -2   4  30     2458.43     2432.94    264.79 o 
  -1   4  30      102.22      143.35     77.11 o 
   0   4  30     1514.63     1317.32    194.24 o 
   1   4  30        0.81       26.07     47.26 o 
   2   4  30     1420.68     1546.76    224.12 o 
   3   4  30       44.24      105.59     69.89 o 
   4   4  30     1387.63     1211.90    199.77 o 
  -3   5  30      131.49       96.54     34.51 o 
  -2   5  30     1171.04      957.12    182.85 o 
  -1   5  30       43.89       90.57     60.05 o 
   0   5  30      301.46      440.63    129.80 o 
   1   5  30       30.80       58.40     50.27 o 
   2   5  30      946.14      844.32    177.49 o 
  -8   1  31     1235.13     1414.50    119.52 o 
  -7   1  31       55.77       47.85     19.65 o 
  -6   1  31     1598.22     1727.00    119.42 o 
  -5   1  31        0.43       46.73     33.29 o 
  -4   1  31     5192.39     5011.18    184.88 o 
  -3   1  31      164.96      258.71     62.04 o 
  -2   1  31     3317.85     3168.49    279.20 o 
  -1   1  31       31.31      118.17     45.02 o 
   0   1  31     3113.84     3360.94    135.42 o 
   1   1  31      621.71      807.96    103.19 o 
   2   1  31     3437.59     3329.56    166.32 o 
   3   1  31      244.24      200.01     41.77 o 
   4   1  31     2763.64     2841.19    156.22 o 
   5   1  31       33.87      127.37     61.49 o 
   6   1  31      576.63      706.61    158.18 o 
  -7   2  31        8.05       42.30     23.55 o 
  -6   2  31     1539.40     1485.74    137.44 o 
  -5   2  31       29.66       35.19     27.52 o 
  -4   2  31     4495.41     4415.98    210.55 o 
  -3   2  31       89.16       91.07     60.64 o 
  -2   2  31     2234.13     2224.95    164.96 o 
  -1   2  31       27.39      127.37     42.83 o 
   0   2  31     4859.26     4464.57    343.75 o 
   1   2  31      358.42      312.37     58.72 o 
   2   2  31      613.37      648.35     70.54 o 
   3   2  31       38.27       41.37     19.06 o 
   4   2  31     2527.61     2478.06    188.25 o 
   5   2  31       66.78       92.26     33.53 o 
  -7   3  31       72.11        3.15     24.80 o 
  -6   3  31      953.12      939.93    114.54 o 
  -5   3  31        0.73        5.69     31.88 o 
  -4   3  31     2341.47     2235.76    248.95 o 
  -3   3  31        5.41       24.36     24.99 o 
  -2   3  31     1451.15     1439.55    201.93 o 
  -1   3  31       15.47       98.63     65.40 o 
   0   3  31     2257.14     2164.15    251.87 o 
   1   3  31       89.00      104.65     55.81 o 
   2   3  31     1476.43     1561.65    208.67 o 
   3   3  31        0.21       47.38     57.31 o 
   4   3  31     1045.53     1081.30    182.70 o 
   5   3  31        1.05       21.70     31.56 o 
  -5   4  31      133.82       81.95     44.42 o 
  -4   4  31      137.00      353.50    151.38 o 
  -3   4  31       39.92       69.58     38.25 o 
  -2   4  31     2272.40     2179.90    257.93 o 
  -1   4  31       82.03       67.16     54.80 o 
   0   4  31       89.91       64.60     59.90 o 
   1   4  31      109.77      177.21     79.52 o 
   2   4  31     1685.61     1596.29    221.02 o 
   3   4  31        1.66       64.32     55.20 o 
  -3   5  31       36.39       60.05     27.12 o 
  -2   5  31     1020.96     1108.96    193.15 o 
  -1   5  31        6.73       87.12     58.87 o 
   0   5  31     1345.24     1335.27    211.23 o 
   1   5  31       50.92       83.71     74.42 o 
  -8   0  32     1382.29     1146.48    179.06 o 
  -7   0  32        4.43        8.38     33.33 o 
  -5   0  32        3.89       29.67     37.40 o 
  -4   0  32     1828.25     1596.29    197.65 o 
  -3   0  32      324.89      229.67     76.45 o 
  -2   0  32     1209.33     1244.58    174.53 o 
  -1   0  32       63.72      306.83     95.28 o 
   0   0  32     2396.57     2212.69    224.21 o 
   1   0  32      275.70      472.94    113.21 o 
   2   0  32     1765.01     1937.19    218.28 o 
   3   0  32      133.13      272.29     96.39 o 
   4   0  32     2239.68     2150.53    234.31 o 
   5   0  32      116.06      161.30     79.82 o 
   6   0  32      502.14      488.02    125.76 o 
  -7   1  32       47.47       89.04     32.44 o 
  -6   1  32     1404.18     1510.83    112.80 o 
  -5   1  32        2.39       35.05     21.55 o 
  -4   1  32     2151.17     2258.38    125.54 o 
  -3   1  32      120.26      234.54     60.47 o 
  -2   1  32     1135.46     1179.94    119.80 o 
  -1   1  32      430.41      659.39     93.35 o 
   0   1  32     1100.26     1192.39    120.90 o 
   1   1  32       57.86      398.55     79.20 o 
   2   1  32     2677.07     2807.36    146.36 o 
   3   1  32       14.00       88.45     43.86 o 
   4   1  32      924.22     1100.58     98.45 o 
   5   1  32        4.43       63.72     34.48 o 
   6   1  32      597.15      662.64    154.54 o 
  -7   2  32        2.55        5.44      8.29 o 
  -6   2  32      990.28     1098.22     97.33 o 
  -5   2  32       41.18       84.10     36.56 o 
  -4   2  32      109.00      242.17     67.15 o 
  -3   2  32        1.05       32.00     38.17 o 
  -2   2  32     1257.40     1364.23    237.22 o 
  -1   2  32       84.89      180.98     55.85 o 
   0   2  32      305.46      452.72     85.81 o 
   1   2  32       76.47       49.17     24.22 o 
   2   2  32     1315.57     1281.46    124.62 o 
   3   2  32       21.54       81.07     29.50 o 
   4   2  32      100.98      153.39     56.98 o 
   5   2  32       33.32       70.16     36.60 o 
  -6   3  32     1004.83     1107.48    153.66 o 
  -5   3  32        7.51      137.17     59.90 o 
  -4   3  32     2186.01     2228.69    245.55 o 
  -3   3  32        9.57       -0.16     21.75 o 
  -2   3  32     1358.34     1315.67    196.94 o 
  -1   3  32      135.67      143.77     78.11 o 
   0   3  32     1580.82     1746.75    224.65 o 
   1   3  32       43.34      110.10     63.94 o 
   2   3  32     1167.59     1232.31    187.62 o 
   3   3  32       41.40       90.48     55.70 o 
   4   3  32     1388.54     1228.56    197.80 o 
  -5   4  32        0.05       24.46     27.77 o 
  -4   4  32     1160.17     1002.33    126.50 o 
  -3   4  32       39.11      112.19     62.66 o 
  -2   4  32     1354.86     1477.47    212.99 o 
  -1   4  32       17.18       24.69     58.71 o 
   0   4  32     1228.16     1132.47    187.38 o 
   1   4  32       55.61       31.64     30.78 o 
   2   4  32     1566.79     1921.81    247.75 o 
   3   4  32        3.83      201.52     89.64 o 
  -3   5  32       56.62       55.39     23.98 o 
  -2   5  32      872.45      897.81    182.93 o 
  -1   5  32      171.22      130.16     70.44 o 
   0   5  32       99.79      260.12    107.03 o 
   1   5  32        2.41       41.08     85.62 o 
  -7   1  33       30.81       49.43     39.41 o 
  -6   1  33     1703.72     1826.06    125.66 o 
  -5   1  33       35.01       31.55     24.43 o 
  -4   1  33     1744.00     1712.82    147.66 o 
  -3   1  33      338.52      342.95     68.99 o 
  -2   1  33     3228.23     3266.01    366.50 o 
  -1   1  33      597.17      666.98     92.08 o 
   0   1  33     4020.70     4060.09    337.91 o 
   1   1  33       51.43      364.31     80.04 o 
   2   1  33     3363.88     3651.36    169.99 o 
   3   1  33      587.35      553.84     69.39 o 
   4   1  33      909.97      938.60     91.25 o 
   5   1  33        5.01       85.21     41.73 o 
  -7   2  33       48.85       56.45     23.88 o 
  -6   2  33     1658.57     1663.27    119.54 o 
  -5   2  33        1.77      120.13     47.26 o 
  -4   2  33     6826.47     7036.21    426.61 o 
  -3   2  33       81.20      115.70     82.50 o 
  -2   2  33     2579.74     2502.68    177.55 o 
  -1   2  33        6.69      182.46     69.82 o 
   0   2  33     7448.50     6727.80    582.73 o 
   1   2  33      598.31      524.60     82.09 o 
   2   2  33     2072.22     1887.82    153.47 o 
   3   2  33       12.03       48.54     25.28 o 
   4   2  33     2517.57     2388.72    190.32 o 
   5   2  33        6.28       36.71     21.90 o 
  -6   3  33     1248.70     1161.46    180.36 o 
  -5   3  33        3.98       54.70     31.99 o 
  -4   3  33     1092.04     1193.84    183.84 o 
  -3   3  33       13.20       10.53     35.80 o 
  -2   3  33     2012.39     2217.03    262.36 o 
  -1   3  33        2.70       49.48     55.46 o 
   0   3  33     1680.12     1525.12    210.11 o 
   1   3  33       50.30       73.79     64.80 o 
   2   3  33     2046.13     1937.76    242.90 o 
   3   3  33        5.47       59.69     41.97 o 
   4   3  33      379.12      403.14    132.09 o 
  -5   4  33       27.52       56.33     48.94 o 
  -4   4  33      112.28      259.53     78.54 o 
  -3   4  33       32.03       59.46     53.10 o 
  -2   4  33     1343.39     1442.21    219.03 o 
  -1   4  33       81.53      111.06     55.14 o 
   0   4  33      159.07       84.08     73.58 o 
   1   4  33      185.50      168.59     74.35 o 
   2   4  33     1155.33     1193.23    206.57 o 
   3   4  33       47.71      110.43     84.27 o 
  -2   5  33      977.65      837.81    173.75 o 
  -1   5  33       45.39       45.02     49.65 o 
   0   5  33     1636.47     1408.41    224.84 o 
  -7   0  34        0.01       28.85     32.19 o 
  -5   0  34       72.89      147.48     67.26 o 
  -4   0  34     3510.89     3061.92    277.35 o 
  -3   0  34      356.35      376.03     96.75 o 
  -2   0  34     5853.22     4860.98    345.31 o 
  -1   0  34      760.12      652.80    125.13 o 
   0   0  34    12245.21    11986.03    539.02 o 
   1   0  34      557.00      355.37     93.89 o 
   2   0  34      911.41      898.47    151.37 o 
   3   0  34      133.23      206.60     85.00 o 
   4   0  34     3682.29     3668.25    317.60 o 
   5   0  34       60.20       42.88     39.61 o 
  -7   1  34        0.10       21.89     23.30 o 
  -6   1  34     1530.04     1595.33    214.34 o 
  -5   1  34       61.42       99.53     60.11 o 
  -4   1  34     1145.32     1084.46    121.06 o 
  -3   1  34      187.14      279.08     64.59 o 
  -2   1  34     3288.86     3424.46    293.45 o 
  -1   1  34      409.70      413.42     71.91 o 
   0   1  34      762.25     1025.03    114.67 o 
   1   1  34        0.66      186.11     55.58 o 
   2   1  34     2472.13     2718.37    149.16 o 
   3   1  34        7.11       66.99     26.34 o 
   4   1  34      426.18      443.79     83.25 o 
   5   1  34        8.34       46.30     34.71 o 
  -7   2  34        6.28       25.16     40.67 o 
  -6   2  34      739.00      986.02    201.35 o 
  -5   2  34       80.29       36.65     59.25 o 
  -4   2  34      169.25      166.09     83.68 o 
  -3   2  34        0.43      234.14    100.71 o 
  -2   2  34      574.39      758.61    103.04 o 
  -1   2  34        7.46      142.97     64.67 o 
   0   2  34      166.50      462.62     95.33 o 
   1   2  34       25.54       69.68     33.41 o 
   2   2  34     1155.44     1270.05    129.84 o 
   3   2  34        4.14        1.04     15.31 o 
   4   2  34       14.69       90.53     50.36 o 
   5   2  34        1.86       32.70     26.72 o 
  -6   3  34     1276.27     1357.27    197.65 o 
  -5   3  34        0.48       33.12     30.43 o 
  -4   3  34     1301.29     1420.71    203.35 o 
  -3   3  34      315.08      249.92     97.27 o 
  -2   3  34     1496.03     1536.93    226.15 o 
  -1   3  34      171.69      165.61     76.91 o 
   0   3  34     1372.52     1448.14    208.59 o 
   1   3  34      106.92       44.35     45.25 o 
   2   3  34      960.03      921.08    179.37 o 
   3   3  34        1.19       -2.13     16.51 o 
   4   3  34     1045.50      953.13    179.16 o 
  -5   4  34        0.62      116.63     66.15 o 
  -4   4  34     1197.90      946.59    117.42 o 
  -3   4  34       64.40       93.57     64.64 o 
  -2   4  34     1787.55     1497.38    226.28 o 
  -1   4  34        0.16       25.10     34.97 o 
   0   4  34     2233.06     1797.28    242.78 o 
   1   4  34        0.12       33.47     53.14 o 
   2   4  34     1063.97     1208.46    206.65 o 
  -7   1  35        0.02       -1.67     23.62 o 
  -6   1  35      972.05      892.10    156.93 o 
  -5   1  35       68.86       57.27     34.28 o 
  -4   1  35     1077.60     1109.97    233.13 o 
  -3   1  35       81.40      120.14     45.98 o 
  -2   1  35     2682.25     2600.83    183.65 o 
  -1   1  35      649.92      531.12     81.94 o 
   0   1  35      846.88      940.11    110.48 o 
   1   1  35      149.32      134.99     49.72 o 
   2   1  35     1413.72     1574.83    114.81 o 
   3   1  35       72.10       36.88     13.08 o 
   4   1  35     1100.04     1046.74    127.59 o 
   5   1  35        2.49       19.47     32.23 o 
  -7   2  35       69.62       60.70     26.19 o 
  -6   2  35      791.27      883.07    114.29 o 
  -5   2  35       48.24       43.76     31.68 o 
  -4   2  35     2933.03     2891.71    285.07 o 
  -3   2  35        1.31       73.14     60.10 o 
  -2   2  35     1401.80     1325.65    134.60 o 
  -1   2  35      128.92      259.69     87.98 o 
   0   2  35     4201.18     3836.25    231.60 o 
   1   2  35        2.93        1.52     31.83 o 
   2   2  35     1340.42     1108.01    123.72 o 
   3   2  35        4.84       15.35     23.00 o 
   4   2  35     1304.54     1310.05    144.52 o 
  -6   3  35      652.05      744.32    147.11 o 
  -5   3  35       28.42       49.87     23.05 o 
  -4   3  35      678.88      684.31    144.76 o 
  -3   3  35       52.92       99.77     60.49 o 
  -2   3  35     1122.00     1401.55    222.23 o 
  -1   3  35       10.73       47.13     54.21 o 
   0   3  35      619.84      689.99    149.78 o 
   1   3  35       53.36      -14.95     14.95 o 
   2   3  35     1016.59      910.78    175.92 o 
   3   3  35        8.14        5.06     43.06 o 
   4   3  35      306.68      575.04    146.41 o 
  -4   4  35      108.71      193.20    103.54 o 
  -3   4  35       96.17       98.08     71.33 o 
  -2   4  35     1474.46     1607.36    239.44 o 
  -1   4  35       36.43       56.33     45.82 o 
   0   4  35       27.90      127.72     78.08 o 
   1   4  35       92.91      124.08     60.94 o 
   2   4  35      774.76      818.09    169.96 o 
  -7   0  36        0.01      -19.74     23.58 o 
  -6   0  36     1730.88     1485.39    208.79 o 
  -5   0  36      315.61      337.83     96.81 o 
  -4   0  36     5887.80     5386.32    382.42 o 
  -3   0  36      786.90      647.26    134.39 o 
  -2   0  36     1610.86     1598.58    205.49 o 
  -1   0  36       20.87      144.18     79.35 o 
   0   0  36     4380.05     4277.72    331.87 o 
   1   0  36      497.98      423.44    109.58 o 
   2   0  36      967.01      892.85    152.85 o 
   3   0  36       10.53      -13.61     13.61 o 
   4   0  36     3275.55     3189.22    216.70 o 
   5   0  36      137.63      152.75     68.16 o 
  -7   1  36        7.21       14.19     18.11 o 
  -6   1  36     1377.34     1117.66    180.86 o 
  -5   1  36        0.26       31.49     33.59 o 
  -4   1  36     1585.03     1608.20    205.91 o 
  -3   1  36       69.96      170.39     51.19 o 
  -2   1  36     3395.22     3383.75    225.21 o 
  -1   1  36        4.03       24.23     30.19 o 
   0   1  36     1165.54     1161.35    125.67 o 
   1   1  36       16.16       62.24     32.96 o 
   2   1  36     1629.21     1568.86    150.81 o 
   3   1  36        8.61        6.05      7.29 o 
   4   1  36      639.12      694.72    107.05 o 
   5   1  36        4.86       24.86     25.27 o 
  -6   2  36      800.78      874.85    117.31 o 
  -5   2  36       51.85       94.76     57.43 o 
  -4   2  36      101.47      167.94     83.87 o 
  -3   2  36       48.34       42.32     49.21 o 
  -2   2  36     1941.33     1979.19    248.21 o 
  -1   2  36       44.91       89.52     37.64 o 
   0   2  36        0.43      254.03     68.28 o 
   1   2  36       57.07       47.04     12.67 o 
   2   2  36     1417.78     1223.84    132.56 o 
   3   2  36       20.37       12.41     27.75 o 
   4   2  36        4.85      140.15     79.85 o 
  -5   3  36        0.76        9.58     12.93 o 
  -4   3  36     1881.22     2086.90    253.92 o 
  -3   3  36      163.77      166.44     85.15 o 
  -2   3  36     2116.65     1996.41    261.04 o 
  -1   3  36       17.62       27.25     56.32 o 
   0   3  36     2302.70     2067.28    259.27 o 
   1   3  36        7.01      -22.51     31.83 o 
   2   3  36      933.62     1120.50    197.32 o 
   3   3  36        1.74       27.87      4.77 o 
  -4   4  36     1417.05     1229.64    137.95 o 
  -3   4  36        3.44       -7.05     29.13 o 
  -2   4  36     1210.17     1198.05    206.91 o 
  -1   4  36       17.54       25.43     43.50 o 
   0   4  36     1140.58     1112.45    198.03 o 
   1   4  36        5.91       -4.40     45.02 o 
   2   4  36      368.22      309.29    115.61 o 
  -7   1  37        3.42        8.25     26.93 o 
  -6   1  37     1589.43     1547.45    214.05 o 
  -5   1  37        2.26       32.54     38.11 o 
  -4   1  37     2781.60     2623.59    194.38 o 
  -3   1  37      182.52      275.28     72.13 o 
  -2   1  37     2470.36     2489.56    183.14 o 
  -1   1  37      264.67      182.78     49.69 o 
   0   1  37     1716.92     1760.22    157.19 o 
   1   1  37       63.33       45.07     34.84 o 
   2   1  37     1509.34     1725.65    159.42 o 
   3   1  37       60.04       58.03     34.38 o 
   4   1  37      986.54     1033.24    130.20 o 
  -6   2  37      689.42      775.26    107.93 o 
  -5   2  37      289.31      290.43     95.00 o 
  -4   2  37     2495.08     2446.34    265.96 o 
  -3   2  37      180.26      176.07     75.68 o 
  -2   2  37     1223.54     1062.91    125.16 o 
  -1   2  37       53.60       25.88     28.77 o 
   0   2  37     1810.27     1691.01    158.88 o 
   1   2  37       18.55       15.96     28.80 o 
   2   2  37     1573.58     1426.19    146.00 o 
   3   2  37       63.10       21.70     33.85 o 
   4   2  37     1280.16     1239.84    210.40 o 
  -5   3  37       18.90      137.27     61.74 o 
  -4   3  37     1048.67     1115.59    185.54 o 
  -3   3  37      126.24       88.36     60.17 o 
  -2   3  37      933.39     1064.30    189.74 o 
  -1   3  37        0.20       44.79     58.48 o 
   0   3  37      462.33      623.98    154.01 o 
   1   3  37       11.85       20.14     33.42 o 
   2   3  37      917.18      928.06    179.21 o 
   3   3  37        1.19      -11.21     39.10 o 
  -3   4  37      160.11      123.77     68.64 o 
  -2   4  37     1011.19     1052.32    199.45 o 
  -1   4  37       19.56       95.98     68.41 o 
   0   4  37       22.97      159.35     90.85 o 
   1   4  37       21.39       83.53     59.89 o 
  -7   0  38       75.94       54.54     50.31 o 
  -6   0  38      903.85      998.33    178.91 o 
  -5   0  38        0.01      117.68     60.54 o 
  -4   0  38     2213.99     1967.86    240.86 o 
  -3   0  38      536.28      436.83    112.14 o 
  -2   0  38      125.45      191.64     78.30 o 
  -1   0  38      402.80      334.88    104.16 o 
   0   0  38     5525.30     5325.35    384.96 o 
   1   0  38      138.96       79.59     50.39 o 
   2   0  38      707.27      728.62    144.98 o 
   3   0  38        9.71        2.53     15.70 o 
   4   0  38     1976.06     1822.61    167.67 o 
  -6   1  38     1022.64     1059.83    181.93 o 
  -5   1  38       89.40       78.93     52.64 o 
  -4   1  38      939.51     1025.32    123.95 o 
  -3   1  38      282.02      388.03     78.84 o 
  -2   1  38     1453.67     1619.36    150.91 o 
  -1   1  38        2.91       38.32     27.20 o 
   0   1  38      745.49      856.16    111.95 o 
   1   1  38        4.19       45.75     35.25 o 
   2   1  38     1448.36     1571.86    154.53 o 
   3   1  38        1.81       39.14     31.82 o 
   4   1  38      558.58      520.19     92.85 o 
  -6   2  38      527.82      656.75    103.32 o 
  -5   2  38        1.31       56.42     35.58 o 
  -4   2  38      107.42      159.11     86.93 o 
  -3   2  38       16.85       17.61     37.77 o 
  -2   2  38     1255.91     1320.88    141.64 o 
  -1   2  38        0.28       43.60     34.15 o 
   0   2  38        3.04      154.00     56.80 o 
   1   2  38        3.33       17.31     19.00 o 
   2   2  38     1309.01     1226.67    138.14 o 
   3   2  38       14.70       63.73     45.19 o 
  -5   3  38        1.46       40.34     32.29 o 
  -4   3  38     1365.75     1347.91    206.04 o 
  -3   3  38        7.25       -2.74     44.49 o 
  -2   3  38     1032.29     1221.07    202.37 o 
  -1   3  38        1.22      -32.84     45.00 o 
   0   3  38     1282.23     1164.00    200.33 o 
   1   3  38      140.87      137.99     74.89 o 
   2   3  38      764.47      796.55    171.57 o 
  -3   4  38        6.11        8.80     43.03 o 
  -2   4  38      797.18      942.36    190.80 o 
  -1   4  38        5.36       10.98     36.80 o 
   0   4  38     1671.80     1634.85    241.55 o 
  -6   1  39     1292.27     1107.11    186.73 o 
  -5   1  39      352.95      245.20     80.26 o 
  -4   1  39      886.29      893.39    116.36 o 
  -3   1  39       44.17       84.68     41.62 o 
  -2   1  39     1628.57     1744.07    158.76 o 
  -1   1  39      154.65       89.38     37.00 o 
   0   1  39     1784.37     1805.99    162.76 o 
   1   1  39       22.60       36.96     14.57 o 
   2   1  39      897.77     1053.85    127.72 o 
   3   1  39        8.52       24.04     28.82 o 
   4   1  39      578.34      701.82    157.06 o 
  -6   2  39     1399.07     1291.29    144.94 o 
  -5   2  39       15.77       42.59     42.33 o 
  -4   2  39     2531.79     2529.77    273.44 o 
  -3   2  39       18.47       13.62     25.03 o 
  -2   2  39     1503.61     1280.08    142.67 o 
  -1   2  39       17.94       38.56     26.21 o 
   0   2  39     1549.75     1546.22    155.47 o 
   1   2  39        1.25       36.74     25.62 o 
   2   2  39      999.19      942.72    122.14 o 
   3   2  39       14.32      -10.75     43.83 o 
  -4   3  39      394.87      512.93    129.99 o 
  -3   3  39       61.58       35.94     22.38 o 
  -2   3  39      930.50     1112.19    196.67 o 
  -1   3  39        9.12       71.10     61.23 o 
   0   3  39      248.85      369.21    125.93 o 
   1   3  39       14.86       84.96     61.40 o 
   2   3  39      813.16      759.24    173.05 o 
  -2   4  39      357.50      478.35    139.37 o 
  -1   4  39       30.53      100.00     71.78 o 
  -6   0  40      617.76      667.98    147.46 o 
  -5   0  40      298.05      203.45     79.54 o 
  -4   0  40     3731.63     3268.30    316.01 o 
  -3   0  40      141.16       69.18     54.49 o 
  -2   0  40     1120.51     1058.29    178.36 o 
  -1   0  40       42.29       26.19     47.14 o 
   0   0  40     3919.77     4015.97    339.45 o 
   1   0  40      101.88       97.28     56.31 o 
   2   0  40      640.95      608.83    139.13 o 
   3   0  40        6.80       23.77     20.45 o 
   4   0  40     1706.45     1605.30    160.36 o 
  -6   1  40      570.96      560.18    140.04 o 
  -5   1  40        7.31       50.02     49.61 o 
  -4   1  40      417.85      435.67     82.13 o 
  -3   1  40        1.33       12.57     39.26 o 
  -2   1  40     1488.92     1653.19    156.89 o 
  -1   1  40       17.68       17.25     23.78 o 
   0   1  40      890.62     1088.59    169.79 o 
   1   1  40       14.08       22.36     30.13 o 
   2   1  40      919.18      878.76    117.22 o 
   3   1  40       69.34       51.61     27.63 o 
  -5   2  40       21.02      108.40     65.98 o 
  -4   2  40       15.50       63.90     62.34 o 
  -3   2  40       28.50       79.79     62.51 o 
  -2   2  40     1489.58     1559.19    158.73 o 
  -1   2  40       21.35       25.38     28.85 o 
   0   2  40       40.24      203.80     61.42 o 
   1   2  40       51.40       93.83     35.66 o 
   2   2  40     1045.81     1227.92    141.47 o 
   3   2  40       36.27       36.96     47.74 o 
  -4   3  40     1029.12      959.94    179.82 o 
  -3   3  40       30.72       91.66     61.35 o 
  -2   3  40      918.68      659.09    154.11 o 
  -1   3  40       95.50       98.72     67.48 o 
   0   3  40     1640.86     1426.18    237.18 o 
   1   3  40       75.59       73.08     48.75 o 
   2   3  40      984.23      966.29    197.67 o 
  -6   1  41      591.49      429.87    123.64 o 
  -5   1  41       84.20        5.69     14.38 o 
  -4   1  41     1079.71     1063.50    128.92 o 
  -3   1  41       45.52       80.12     38.10 o 
  -2   1  41     1462.46     1517.01    154.04 o 
  -1   1  41        7.91        6.01     24.06 o 
   0   1  41      904.08      918.59    120.88 o 
   1   1  41        2.97      -16.76     17.37 o 
   2   1  41      875.35      919.67    121.21 o 
   3   1  41        4.64       25.69     11.80 o 
  -5   2  41       64.95       14.46     43.48 o 
  -4   2  41     1308.73     1315.52    203.10 o 
  -3   2  41       39.66       51.52     52.31 o 
  -2   2  41     1382.08     1212.16    140.06 o 
  -1   2  41       37.01       90.93     40.47 o 
   0   2  41     1273.07     1324.03    184.17 o 
   1   2  41        2.94       35.07     28.38 o 
   2   2  41      699.22      821.79    118.14 o 
  -4   3  41      314.44      554.16    143.77 o 
  -3   3  41        0.54      -15.94     25.89 o 
  -2   3  41      756.67      842.13    176.82 o 
  -1   3  41        9.99        6.00     27.15 o 
   0   3  41      210.04      597.97    158.73 o 
   1   3  41        5.63       49.64      9.50 o 
  -5   0  42      141.90       99.67     63.95 o 
  -4   0  42     3296.07     2757.03    296.30 o 
  -3   0  42      156.70       75.70     47.02 o 
  -2   0  42      465.97      536.53    127.61 o 
  -1   0  42        2.47      102.49     67.45 o 
   0   0  42     2667.12     2548.37    280.79 o 
   1   0  42       66.30       35.19     40.46 o 
   2   0  42      833.01      756.95    157.74 o 
   3   0  42      245.27      248.49     89.50 o 
  -5   1  42       76.34       53.59     49.52 o 
  -4   1  42      633.52      686.39    105.51 o 
  -3   1  42       18.02       30.30     28.80 o 
  -2   1  42      892.24      935.21    122.17 o 
  -1   1  42       13.01       26.77     20.90 o 
   0   1  42      639.80      770.01    110.68 o 
   1   1  42        0.39       14.52     25.57 o 
   2   1  42      834.96      725.51    113.38 o 
   3   1  42       10.84       12.83     15.64 o 
  -4   2  42        5.17       57.60     62.64 o 
  -3   2  42       48.12       97.48     66.44 o 
  -2   2  42      941.47      992.87    131.17 o 
  -1   2  42       38.63       88.11     39.65 o 
   0   2  42       46.10      125.26     51.71 o 
   1   2  42       17.83       39.70     35.47 o 
   2   2  42      544.71      550.72     97.13 o 
  -3   3  42       22.55       18.44     44.21 o 
  -2   3  42      812.79      864.91    180.37 o 
  -1   3  42        0.61        6.25      2.80 o 
   0   3  42      790.41      845.33    188.85 o 
  -5   1  43       48.02       -3.62     39.42 o 
  -4   1  43      990.83      842.51    117.65 o 
  -3   1  43       44.42       65.24     30.86 o 
  -2   1  43      933.68      932.89    121.28 o 
  -1   1  43       16.49       67.25     36.83 o 
   0   1  43      918.09      905.50    119.77 o 
   1   1  43       78.94       75.31     37.16 o 
   2   1  43      517.95      479.82     90.27 o 
  -4   2  43     1269.74     1326.59    210.92 o 
  -3   2  43        0.27      -15.60     25.91 o 
  -2   2  43     1108.85      957.66    127.82 o 
  -1   2  43       25.07       15.41     30.20 o 
   0   2  43     1789.36     1610.42    168.70 o 
   1   2  43        4.21       -6.13     23.93 o 
  -2   3  43      962.44     1117.11    202.29 o 
  -1   3  43       30.97       35.84     43.61 o 
  -5   0  44       15.10       79.79     62.60 o 
  -4   0  44     1989.09     1720.79    244.46 o 
  -3   0  44       23.63       57.98     34.82 o 
  -2   0  44      709.98      693.51    151.20 o 
  -1   0  44        0.10       30.69     51.31 o 
   0   0  44     1225.75     1402.68    220.93 o 
   1   0  44        1.13       10.57     29.07 o 
   2   0  44      444.82      342.80    117.30 o 
  -4   1  44      568.75      537.55     95.96 o 
  -3   1  44        0.04       20.50     23.34 o 
  -2   1  44      870.97     1003.53    129.02 o 
  -1   1  44       39.53       66.17     42.84 o 
   0   1  44      865.84      990.96    128.75 o 
   1   1  44       62.83       53.15     31.71 o 
   2   1  44      565.68      560.73     96.66 o 
  -3   2  44        0.08        8.00     40.10 o 
  -2   2  44      655.39      809.98    118.54 o 
  -1   2  44       19.75       18.45     54.87 o 
   0   2  44        0.63      126.09     54.67 o 
   1   2  44        6.91        3.70     26.45 o 
  -4   1  45      563.81      622.92    107.69 o 
  -3   1  45       24.64       65.19     35.90 o 
  -2   1  45      834.03      842.66    118.62 o 
  -1   1  45        3.29       26.84     34.63 o 
   0   1  45      791.91      668.38    108.70 o 
   1   1  45      166.07      137.70     50.18 o 
  -3   2  45        0.32       20.77     40.49 o 
  -2   2  45      573.57      549.31     98.80 o 
  -1   2  45        0.17       27.78     15.99 o 
   0   2  45     1109.89     1123.67    142.38 o 
  -4   0  46     1682.15     1536.81    235.44 o 
  -3   0  46       44.65      182.23     90.52 o 
  -2   0  46      537.95      555.57    137.19 o 
  -1   0  46       12.57       49.94     45.86 o 
   0   0  46      528.54      706.30    158.73 o 
   1   0  46      259.78      244.06     97.25 o 
  -3   1  46       28.52       48.07     36.18 o 
  -2   1  46      519.13      568.52    103.43 o 
  -1   1  46        0.11       98.65     54.56 o 
   0   1  46      227.78      311.96     74.44 o 
  -2   1  47      562.90      637.51    108.76 o 
  -1   1  47       24.56      102.26     51.31 o 
                                                 
